# Supplementary material for: Resource selection by a megaomnivore in a marine foraging habitat
Source: Ecol Evol. 2024 Nov 3;14(11):e70132. doi: 10.1002/ece3.70132 (PMC11815335; doi:10.1002/ece3.70132)
Supplement: Supplementary file 1 — Data S1 [file ECE3-14-e70132-s001.csv]

ptt_id	date (PDT)	residual	satellites	lon (EPSG:3310)	lat (EPSG:3310)
126064	6/10/2014 21:42	1.9	4	272745.0881	-595670.9924
126064	6/11/2014 9:03	7.2	6	270709.9462	-595859.3528
126064	6/11/2014 17:32	14.7	5	270664.1895	-596148.7577
126064	6/12/2014 0:35	1.1	4	271154.1459	-596023.0837
126064	6/12/2014 8:21	1.2	4	270553.1062	-595433.2014
126064	6/12/2014 19:02	8.5	8	270593.4165	-596233.9885
126064	6/13/2014 1:06	2.8	6	271118.8029	-596283.3724
126064	6/13/2014 13:50	6.1	8	270893.9055	-594300.6772
126064	6/13/2014 20:17	4.7	6	271250.0665	-596640.5012
126064	6/14/2014 21:56	8.2	6	271629.588	-596686.5409
126064	6/15/2014 10:02	12.7	9	270446.019	-595251.4576
126064	6/15/2014 20:18	11.3	6	270802.3833	-596548.8846
126064	6/16/2014 19:09	7.4	6	270735.9028	-596094.5146
126064	6/17/2014 2:28	4.7	5	270793.1251	-596615.6304
126064	6/17/2014 23:18	3.6	5	270941.108	-595976.3934
126064	6/18/2014 6:30	5.8	6	271584.6679	-594565.4478
126064	6/19/2014 18:38	4.5	5	271227.7982	-596496.065
126064	6/20/2014 0:38	5.8	7	271181.535	-595779.6524
126064	6/20/2014 6:40	6.6	6	271000.0616	-594884.5664
126064	6/20/2014 12:41	6.9	5	271066.7226	-594479.31
126064	6/21/2014 1:09	7	6	270865.5929	-595101.347
126064	6/23/2014 2:59	0.6	4	270740.7258	-595015.4143
126064	6/23/2014 14:42	3.4	7	271099.5425	-595094.2301
126064	6/24/2014 3:45	1	4	271019.5792	-595093.3401
126064	6/25/2014 6:10	5.9	5	270908.9779	-595074.5492
126064	6/26/2014 1:27	0.4	4	270352.7808	-595773.8248
126064	6/26/2014 8:09	3.7	6	271037.6321	-594481.303
126064	6/27/2014 20:11	0.7	4	270997.1753	-596582.8403
126064	6/28/2014 19:55	4.4	5	270555.7272	-596200.7931
126064	6/29/2014 2:12	0.7	4	270507.2118	-595687.1632
126064	6/30/2014 5:45	8.4	7	270889.4521	-595112.8069
126064	7/1/2014 2:23	10.1	9	271830.5743	-595197.1293
126064	7/1/2014 15:10	12.3	5	271280.7232	-594219.1144
126064	7/1/2014 21:10	6	6	271099.5247	-595835.3207
126064	7/2/2014 20:01	11.8	7	270768.1789	-595980.5433
126064	7/3/2014 11:00	17.2	6	271194.6619	-594480.9544
126064	7/3/2014 21:18	0.8	5	270873.9497	-595499.8864
126064	7/4/2014 3:58	11.6	7	270889.7574	-595524.8841
126064	7/5/2014 17:37	2.5	4	270813.3967	-595302.331
126064	7/6/2014 23:52	1.1	4	271253.6337	-595120.5565
126064	7/7/2014 21:39	2.2	5	271402.9423	-595020.7409
126064	7/8/2014 19:12	5.8	5	271255.1766	-594862.4002
126064	7/10/2014 2:47	11.7	7	270800.4084	-595277.2474
126065	6/4/2013 13:56	5	6	270768.2619	-594034.2003
126065	6/5/2013 3:01	2.1	4	270636.4082	-595110.5286
126065	6/5/2013 9:03	1	4	270621.3656	-595513.1019
126065	6/5/2013 22:32	1.4	4	272124.3743	-596010.1164
126065	6/6/2013 13:49	10	7	270635.3101	-595260.1096
126065	6/6/2013 19:52	6.2	5	272314.4061	-596226.9679
126065	6/7/2013 22:05	1.3	4	272318.1234	-596194.7295
126065	6/10/2013 0:51	14.4	5	272094.2852	-596071.9618
126065	6/10/2013 13:39	2.3	6	270696.3845	-595289.2711
126065	6/11/2013 1:43	1.4	4	271742.1831	-595906.5763
126065	6/11/2013 11:34	8.3	7	270709.0026	-595302.1808
126065	6/11/2013 20:57	12.4	5	272526.2927	-595682.1196
126065	6/12/2013 3:06	10.5	5	271447.1846	-595793.717
126065	6/12/2013 13:14	7	8	270847.7108	-595533.9169
126065	6/12/2013 20:15	16.6	7	271874.0198	-596343.4386
126065	6/13/2013 3:13	3.4	6	271505.3404	-595788.6215
126065	6/13/2013 20:43	12.1	7	272383.1819	-595738.5612
126065	6/14/2013 3:14	11.9	6	271669.3689	-595955.3227
126065	6/14/2013 11:37	15.6	7	271065.6273	-595803.1196
126065	6/14/2013 21:48	10.1	5	271850.7703	-595858.9532
126065	6/15/2013 9:10	0.9	4	270541.2628	-594826.5081
126065	6/15/2013 16:33	2.3	4	271365.256	-595944.6519
126065	6/16/2013 3:56	0.7	4	271823.5294	-596260.7904
126065	6/16/2013 13:09	19.7	9	271143.7865	-596115.3422
126065	6/16/2013 19:28	4.8	6	271551.9717	-596331.1057
126065	6/17/2013 1:31	5.1	5	271909.5683	-595874.8828
126065	6/17/2013 21:07	4.3	5	272051.7106	-595817.3709
126065	6/19/2013 4:37	1.8	4	271321.054	-596160.9017
126065	6/19/2013 16:15	2.4	4	271009.1331	-595986.5096
126065	6/19/2013 22:15	2.7	4	271481.2426	-595769.4163
126065	6/20/2013 4:16	0.4	4	270779.6361	-594841.4203
126065	6/20/2013 22:47	2.6	4	271735.11	-596137.2044
126065	6/21/2013 22:52	1.5	4	271944.5478	-596096.4734
126065	6/22/2013 12:12	10.7	6	270618.8086	-595397.973
126065	6/23/2013 14:13	0.8	4	270660.3348	-594629.0315
126065	6/23/2013 21:26	14.9	6	272357.3113	-596153.6525
126065	6/25/2013 9:40	1.4	4	270311.6929	-595225.6253
126065	6/25/2013 23:35	12	6	272364.7716	-596059.2654
126065	6/26/2013 6:13	11.9	6	270478.3026	-594580.2803
126065	6/27/2013 2:19	6.8	7	272088.7352	-596167.398
126065	6/27/2013 12:49	23.4	5	271667.4221	-595953.1665
126065	6/27/2013 20:42	0.3	4	271804.6969	-596414.2341
126065	6/28/2013 4:55	1.1	4	271259.1369	-596166.1104
126065	6/28/2013 21:04	1	4	270757.5529	-596156.9982
126065	7/1/2013 1:46	18.5	6	271323.8434	-596190.7259
126065	7/1/2013 22:17	5.8	6	271208.4548	-596107.835
126065	7/2/2013 12:10	6.4	6	270655.0728	-595229.5997
126065	7/2/2013 21:13	1.1	4	272203.0711	-595723.019
126065	7/3/2013 4:26	8	6	271131.4093	-596172.2141
126065	7/3/2013 13:09	19.2	5	270764.7092	-595340.3671
126065	7/4/2013 4:49	10.8	6	271079.0908	-596183.7759
126065	7/5/2013 14:21	8.7	6	270716.2034	-595105.8884
126065	7/7/2013 7:11	1.7	4	271214.5603	-596370.1851
126065	7/8/2013 8:35	0.8	4	270564.5261	-595004.1515
126065	7/11/2013 10:34	1.3	4	270477.9534	-595002.3496
126065	7/12/2013 21:04	2.6	4	271756.4522	-596127.6914
126065	7/13/2013 8:33	1	4	270374.8741	-595076.3757
126065	7/13/2013 21:58	7.5	5	271941.6379	-595323.3478
126065	7/14/2013 8:23	10.1	6	270488.0852	-594283.1006
126065	7/16/2013 20:23	2.9	4	271246.8354	-595484.1091
126065	7/23/2013 12:15	26.4	5	270483.7761	-594667.6278
126065	7/24/2013 14:33	9.2	5	271147.007	-594954.3149
126065	7/25/2013 3:06	2.8	5	271236.5061	-596071.5331
126065	7/26/2013 0:35	6	5	272320.2017	-596047.3349
126065	7/26/2013 13:45	28.4	5	271272.6271	-595126.6247
126065	7/28/2013 21:52	1.6	4	271182.3543	-595065.1231
126065	7/29/2013 4:28	1	4	272366.5966	-595842.0897
126065	7/30/2013 2:59	4.4	5	271402.1025	-596413.2147
126065	7/30/2013 10:58	0.3	4	271233.8316	-595087.9266
126065	7/30/2013 21:24	3.7	4	272394.7699	-595256.3305
126065	8/1/2013 8:50	0.6	4	270954.7894	-594818.3698
126065	8/1/2013 21:36	2.6	4	271816.0096	-595891.031
126065	8/2/2013 13:04	1.1	4	270571.5186	-594646.1309
126065	8/2/2013 22:40	1.7	4	272383.994	-595765.1225
126065	8/11/2013 2:50	1.3	4	271729.0867	-596618.1501
126065	8/15/2013 22:40	7	4	270545.7065	-595096.6674
126065	8/19/2013 8:10	5.2	5	270983.7508	-595183.051
126065	8/24/2013 21:59	0.5	4	271446.7695	-596397.4532
126065	8/27/2013 6:37	18.4	6	270588.5082	-594833.9351
126065	8/28/2013 2:39	1.8	4	270589.3116	-596718.1961
126065	9/5/2013 4:49	1.2	4	270705.3831	-595368.7563
126067	6/15/2014 1:16	0.9	4	271896.1177	-595403.3884
126067	6/17/2014 20:36	12.1	6	271967.7564	-595377.9386
126067	6/30/2014 7:41	14.6	5	270692.7292	-593931.2573
126067	7/4/2014 21:19	13.3	5	271915.7899	-595277.6108
126067	7/5/2014 3:34	11.6	6	271645.7212	-595241.5401
126067	7/9/2014 0:24	13.3	7	271217.6233	-595080.6658
126067	7/12/2014 22:18	1.3	4	272376.0023	-595349.9566
126068	7/1/2014 21:47	4.2	6	272694.7961	-595594.9888
126068	7/2/2014 4:03	5.9	9	271020.0966	-595883.1552
126068	7/2/2014 10:43	8.1	8	271858.5157	-595311.4841
126068	7/2/2014 17:05	17	8	270529.0809	-594796.9684
126068	7/3/2014 0:20	10.5	9	270893.0087	-594394.8653
126068	7/3/2014 6:21	13.5	8	270757.4696	-593771.9846
126068	7/3/2014 13:22	10.2	5	272264.1806	-595445.3193
126068	7/3/2014 19:54	16.4	5	270798.1531	-593996.7349
126068	7/4/2014 2:12	7.4	8	270882.1011	-595087.5519
126068	7/4/2014 9:06	13.8	9	271508.1578	-595140.4965
126068	7/4/2014 17:03	6.8	9	272349.0563	-595483.712
126068	7/4/2014 23:22	0.5	4	271776.4846	-595212.0729
126068	7/5/2014 12:46	6.4	8	272562.9037	-595556.9303
126068	7/5/2014 19:21	0.7	6	272020.1611	-595954.5881
126068	7/6/2014 1:40	8.3	9	271501.9867	-595802.0167
126068	7/6/2014 7:58	6.5	9	272199.3825	-595448.4073
126068	7/6/2014 14:01	6.6	7	271609.8772	-595207.1846
126068	7/6/2014 20:32	14.2	8	272536.3322	-595702.8599
126068	7/7/2014 3:09	1.6	5	272171.0064	-595073.7421
126068	7/7/2014 9:19	9.5	6	272588.2139	-595584.9577
126068	7/7/2014 15:53	9.2	7	270767.8736	-595475.4173
126068	7/7/2014 22:32	4.5	7	271450.3407	-595804.6983
126068	7/8/2014 4:53	5.2	6	270852.5845	-596467.6012
126068	7/8/2014 12:27	5.3	7	272537.4667	-595555.4931
126068	7/8/2014 18:43	7.9	7	272024.9194	-596079.6189
126068	7/9/2014 1:10	8	9	272041.814	-595832.0739
126068	7/9/2014 7:50	10.7	9	270772.0021	-595487.4771
126068	7/9/2014 13:59	11.7	7	271281.8121	-595057.6636
126068	7/9/2014 21:57	0.9	4	272220.9673	-596339.4907
126068	7/10/2014 11:52	10.2	8	272035.535	-595349.2827
126068	7/10/2014 20:07	5.7	8	272250.9358	-596335.2517
126068	7/11/2014 3:00	8.3	7	270674.6734	-595286.6076
126068	7/12/2014 6:40	11.4	8	270596.5789	-594573.3646
126068	7/12/2014 12:42	5.7	8	271830.4513	-595254.7368
126068	7/12/2014 19:44	22.4	7	271611.0622	-596479.9578
126068	7/13/2014 2:02	9.3	9	271445.0984	-595756.1169
126068	7/13/2014 9:25	7.7	9	270611.126	-594866.481
126068	7/13/2014 15:40	1.8	4	270549.2349	-594005.4072
126068	7/13/2014 21:44	12.3	6	272169.1364	-596428.5863
126068	7/14/2014 3:44	5.8	8	271012.8058	-596138.1594
126068	7/14/2014 10:05	3.4	6	270717.9704	-594947.4246
126068	7/14/2014 16:21	0.3	4	271538.9761	-595225.9626
126068	7/14/2014 22:23	14	8	272184.4118	-595574.0417
126068	7/15/2014 4:40	11.9	9	271211.355	-595399.892
126068	7/15/2014 11:26	10	8	270663.7314	-594740.8129
126068	7/15/2014 17:44	3.4	6	270526.5557	-594032.6828
126068	7/16/2014 8:25	13.4	8	270525.1531	-594760.5314
126068	7/16/2014 14:30	10.7	6	271931.4522	-595236.1455
126068	7/16/2014 23:27	27.2	6	272360.2685	-595235.2301
126068	7/17/2014 5:30	11.4	8	271932.5945	-595242.7572
126068	7/17/2014 11:46	6.3	8	271751.9941	-595241.6219
126068	7/17/2014 20:06	6.8	6	271161.9725	-595229.6925
126068	7/18/2014 2:06	4.8	7	272347.0262	-595417.3083
126068	7/18/2014 11:02	9.8	8	272108.1534	-595355.9269
126068	7/18/2014 17:10	8.2	6	272408.8066	-595684.6052
126068	7/18/2014 23:11	10.3	5	271239.737	-596146.7616
126068	7/19/2014 6:02	4.2	6	271770.7738	-595179.0142
126068	7/19/2014 14:23	6.2	6	271739.4643	-595169.9995
126068	7/19/2014 20:54	3.2	6	271683.9569	-595138.4597
126068	7/20/2014 2:57	15.4	8	272560.2966	-595594.674
126068	7/20/2014 9:32	10.5	8	272529.0695	-595526.9482
126068	7/20/2014 16:17	6.1	7	271523.5619	-595152.2123
126068	7/20/2014 22:17	3.4	5	271518.8952	-595770.4843
126068	7/21/2014 4:23	5.1	8	271220.747	-595368.5887
126068	7/21/2014 11:12	18.1	8	272455.5098	-595520.3362
126068	7/21/2014 18:07	10.7	6	272629.9555	-595688.9176
126068	7/22/2014 1:02	3.4	7	271228.6915	-595567.7433
126068	7/22/2014 7:23	10.7	8	272554.3033	-595521.7451
126068	7/22/2014 13:26	6.6	9	272203.6939	-595374.0554
126068	7/22/2014 19:42	11.8	7	271811.1315	-595299.6369
126068	7/23/2014 3:46	7	5	271539.2696	-595173.8888
126068	7/23/2014 10:40	11.5	8	272106.2474	-595385.8947
126068	7/23/2014 17:07	9.4	5	271557.8636	-595197.6928
126068	7/24/2014 0:10	5.6	5	271518.9625	-596204.7208
126068	7/24/2014 12:28	5.7	5	272027.5385	-595303.0008
126068	7/24/2014 19:25	5.5	5	271766.2371	-596232.6291
126068	7/25/2014 2:35	15.7	6	271246.7978	-595451.9852
126068	7/25/2014 8:35	11.5	9	270617.1194	-594661.3621
126068	7/25/2014 15:28	8	7	271739.8192	-595274.1185
126068	7/25/2014 23:34	3.1	6	271995.0665	-596642.1584
126068	7/26/2014 5:34	14.1	6	271184.4952	-596124.0729
126068	7/26/2014 11:34	11.5	9	272490.0297	-595480.5087
126068	7/26/2014 18:12	6.9	6	271689.341	-595222.4856
126068	7/27/2014 0:12	9.1	9	271999.083	-596588.8641
126068	7/27/2014 6:12	10.9	9	270584.3202	-594943.7311
126068	7/27/2014 13:12	10.2	7	272673.4294	-595511.453
126068	7/28/2014 1:48	11.8	6	271254.5358	-596138.5568
126068	7/28/2014 7:51	13.8	9	272150.1784	-595407.8157
126068	7/28/2014 14:07	7.9	7	272507.8227	-595508.7662
126068	7/28/2014 21:46	12.7	8	272138.897	-596423.9713
126068	7/29/2014 10:25	1.6	5	272390.3827	-595420.4137
126068	7/29/2014 17:00	10.6	6	271516.0067	-595120.3175
126068	7/29/2014 23:38	13.5	9	272289.0761	-596259.8668
126068	7/30/2014 6:17	16.8	9	270612.7735	-594920.7114
126068	7/30/2014 18:37	13	7	271361.8178	-595121.6926
126068	7/31/2014 0:56	13	8	272259.8299	-596195.4034
126068	7/31/2014 7:17	8.6	9	270644.781	-594859.9197
126068	7/31/2014 14:33	13.6	7	272360.6022	-595492.2211
126068	7/31/2014 20:58	16.1	6	271250.9457	-596144.2048
126068	8/1/2014 2:58	9	7	271683.1882	-595915.0221
126068	8/1/2014 9:04	15.6	8	272403.4853	-595479.8322
126068	8/1/2014 15:25	3.2	7	272603.1035	-595549.0537
126068	8/1/2014 21:42	0.9	4	271392.9234	-596050.1531
126068	8/2/2014 3:44	13.9	6	272211.4633	-595166.6661
126068	8/2/2014 11:02	10.6	9	272492.8313	-595541.3499
126068	8/2/2014 17:09	3.3	6	271809.2186	-595298.5875
126068	8/2/2014 23:37	9.8	6	272172.9264	-595536.7287
126068	8/3/2014 5:38	10.9	7	272156.2484	-595391.0138
126068	8/3/2014 13:00	7.9	6	272528.2739	-595439.4593
126068	8/4/2014 2:02	14.4	6	271857.4594	-595400.1372
126068	8/4/2014 9:05	14.9	6	272115.2446	-595403.344
126068	8/4/2014 21:34	10.3	6	271536.2333	-595074.2826
126068	8/5/2014 5:04	1.5	4	272225.5632	-595474.1935
126069	5/13/2014 21:20	5.2	8	272220.8696	-595351.3753
126069	5/14/2014 3:34	5.8	6	270611.977	-593532.6941
126069	5/14/2014 10:07	4.7	5	270688.738	-593521.4992
126069	5/14/2014 16:16	8.6	5	270698.2715	-593587.6765
126069	5/14/2014 22:16	9.1	6	272757.7005	-595652.8821
126069	5/15/2014 4:24	14.6	7	270767.4303	-593728.4783
126069	5/15/2014 11:09	10	7	271326.2557	-594232.1286
126069	5/15/2014 17:41	20.9	8	271909.1242	-595336.5257
126069	5/15/2014 23:42	11.2	7	272738.0364	-595655.6997
126069	5/16/2014 5:46	10.1	6	270735.9457	-593960.9615
126069	5/16/2014 12:04	11.4	6	271452.9692	-594563.9235
126069	5/16/2014 20:06	11.5	8	272693.5018	-595644.8777
126069	5/17/2014 2:06	6.9	5	272107.4195	-594931.6749
126069	5/17/2014 14:19	14.9	8	271417.6874	-594455.3291
126069	5/18/2014 3:09	14.4	7	271423.9111	-594999.0544
126069	5/18/2014 9:28	7.7	6	270533.094	-593412.1264
126069	5/18/2014 15:58	4.4	7	270721.4067	-593822.931
126069	5/19/2014 2:23	11.9	7	271551.6864	-595180.1569
126069	5/19/2014 12:59	14.2	8	270609.6131	-594290.4869
126069	5/19/2014 19:15	2.9	6	272007.4694	-595292.536
126069	5/20/2014 1:15	6	5	271902.3507	-595361.1032
126069	5/20/2014 10:42	11	7	270699.0477	-593644.1499
126069	5/20/2014 16:42	10.4	7	271415.5133	-594939.491
126069	5/21/2014 0:24	0.8	4	272332.2063	-595332.4636
126069	5/21/2014 6:26	1.5	4	270476.1256	-594663.429
126069	5/21/2014 12:47	10.3	7	270766.4355	-593479.2571
126069	5/21/2014 20:04	6.7	6	271471.6008	-595699.9215
126069	5/22/2014 2:30	10.5	5	271724.9771	-595219.1831
126069	5/22/2014 12:17	19.2	8	270705.2795	-593539.8287
126069	5/22/2014 21:19	16.9	7	271595.2776	-595191.0133
126069	5/23/2014 3:54	9.2	7	271077.7875	-594997.4089
126069	5/23/2014 14:22	17	6	271464.6668	-594484.9151
126069	5/23/2014 20:22	8.4	7	271468.4313	-595163.8625
126069	5/24/2014 2:48	10.3	6	271864.5861	-595294.6823
126069	5/24/2014 9:10	8.3	6	270658.2996	-593850.3279
126069	5/24/2014 17:22	15.8	7	271106.0885	-595711.0525
126069	5/25/2014 0:00	8	7	271253.8615	-595066.2692
126069	5/25/2014 6:01	6.7	6	270785.2847	-593789.9712
126069	5/25/2014 13:00	2	5	270746.5408	-593876.4482
126069	5/25/2014 19:00	1.2	4	271805.9717	-595870.2899
126069	5/26/2014 1:12	14.1	5	271049.793	-594911.8551
126069	5/26/2014 11:56	8	7	270727.9414	-593728.5709
126069	5/26/2014 18:29	6.1	6	272345.121	-595447.2761
126069	5/27/2014 0:54	1	4	271210.0394	-595078.6812
126069	5/27/2014 7:22	7.4	6	270580.4258	-594908.4009
126069	5/27/2014 13:38	15.5	7	270747.5265	-593630.4907
126069	5/27/2014 20:01	8.5	7	272378.3234	-595241.3247
126069	5/28/2014 2:06	8.5	9	271206.3823	-595082.1158
126069	5/28/2014 12:27	3.4	7	270644.54	-593799.7881
126069	5/28/2014 18:54	2.5	4	272264.1016	-595258.1097
126069	5/29/2014 0:55	8.3	8	271370.4424	-595126.9687
126069	5/29/2014 8:09	7.6	5	270487.9235	-594401.6371
126069	5/29/2014 16:11	2.1	6	270724.2821	-593700.9876
126069	5/29/2014 22:29	6.6	8	272362.8684	-595166.4691
126069	5/30/2014 4:30	1.1	5	270703.7742	-594016.2205
126069	5/30/2014 10:30	1	4	270586.9182	-593574.4435
126069	5/30/2014 23:20	2.7	5	272347.4112	-595214.5757
126069	5/31/2014 5:54	3.1	6	270677.4675	-593986.0022
126069	5/31/2014 11:55	6.7	8	270714.1041	-593551.7461
126069	5/31/2014 18:37	14.4	6	271278.0177	-594068.539
126069	6/1/2014 0:37	5.2	5	272273.3661	-595407.3746
126069	6/1/2014 7:11	9.5	6	270570.4275	-593310.1837
126069	6/1/2014 13:11	14.7	8	270737.8738	-593745.9935
126069	6/2/2014 1:45	0.8	4	271097.408	-595209.5024
126069	6/2/2014 7:51	6.8	6	270612.8784	-593469.523
126069	6/2/2014 13:55	16.9	5	270668.6333	-593850.0139
126069	6/2/2014 20:23	10	6	272041.4964	-594990.1847
126069	6/3/2014 2:24	11.1	7	271753.5694	-595231.604
126069	6/3/2014 9:09	4.4	6	270564.7323	-593432.2133
126069	6/3/2014 15:48	0.3	4	271082.1858	-593875.101
126069	6/3/2014 22:58	7.6	6	272236.3987	-595459.4615
126069	6/4/2014 6:28	8.1	5	270465.5301	-594128.6971
126069	6/4/2014 13:14	6.1	8	270756.0077	-593940.4117
126069	6/4/2014 22:38	3.1	5	272530.3477	-595537.9867
126069	6/5/2014 4:56	10.9	8	271567.755	-595151.9729
126069	6/5/2014 11:38	11	8	270538.7659	-593444.0799
126069	6/5/2014 18:22	7.6	6	272232.4712	-595454.0427
126069	6/6/2014 1:44	7.6	7	272324.187	-595470.0714
126069	6/6/2014 8:22	11.6	6	270514.3482	-594126.1068
126069	6/6/2014 15:29	9.8	8	270722.442	-593764.1871
126069	6/6/2014 22:43	15.8	6	271303.0553	-595075.8487
126069	6/7/2014 10:12	12.2	9	270622.5502	-593602.1633
126069	6/7/2014 22:57	18.2	6	271477.3933	-595180.2058
126069	6/8/2014 6:20	10.8	6	270504.8759	-594557.3179
126069	6/8/2014 12:22	14.6	9	270665.1379	-593332.7849
126069	6/8/2014 18:50	7.8	5	272493.8386	-595543.5346
126069	6/9/2014 1:02	8.7	6	271204.7054	-595088.8134
126069	6/9/2014 15:34	12.7	7	270716.8341	-593703.4295
126069	6/10/2014 3:39	9.6	7	270676.5869	-594328.3317
126069	6/10/2014 11:01	10.8	6	270701.9841	-593864.5092
126069	6/10/2014 17:29	2.4	4	270443.9079	-594531.475
126069	6/11/2014 2:54	5.9	6	270692.6159	-594205.9894
126069	6/11/2014 10:16	9.2	7	270629.9779	-593784.7217
126069	6/11/2014 17:39	7.7	6	271135.7396	-594460.5928
126069	6/12/2014 0:19	8.3	5	271179.6743	-595100.6531
126069	6/12/2014 6:30	10.3	5	270652.6203	-593725.3212
126069	6/12/2014 14:11	6.5	6	270651.5542	-593380.8326
126069	6/12/2014 20:27	26.3	6	272563.6312	-595396.2825
126069	6/13/2014 2:46	14.4	7	270666.091	-593952.0068
126069	6/13/2014 10:34	15.6	7	270701.2226	-593994.1425
126069	6/13/2014 17:44	8.9	6	270731.7455	-593884.6524
126069	6/14/2014 0:58	12.2	8	271163.2264	-595054.6278
126069	6/14/2014 7:51	1.9	4	271243.4518	-594014.2028
126069	6/14/2014 21:18	16.1	5	272360.9316	-595072.3681
126069	6/15/2014 4:10	9.4	6	270588.2186	-594483.8892
126069	6/15/2014 10:13	6.7	5	270876.8273	-593615.4812
126069	6/15/2014 16:20	12.2	6	270642.8737	-593497.4139
126069	6/15/2014 22:27	12.6	7	272489.5564	-595342.0527
126069	6/16/2014 4:27	10.4	6	270800.5826	-594540.5783
126069	6/16/2014 10:58	17.5	8	270759.5342	-593592.461
126069	6/16/2014 17:15	12.6	4	270652.5679	-593042.9259
126069	6/16/2014 23:16	3.7	6	272658.8789	-595558.4243
126069	6/17/2014 8:56	6.5	6	270803.8176	-593564.5278
126069	6/17/2014 17:09	9.6	6	270685.814	-593456.2287
126069	6/18/2014 8:41	1.2	4	270319.0871	-593517.2174
126069	6/18/2014 16:48	8.8	6	270686.6577	-593948.0585
126069	6/19/2014 1:30	8.6	7	272156.1398	-595356.6765
126069	6/19/2014 8:29	7	5	270506.2267	-594725.6577
126069	6/19/2014 22:01	5.7	5	271899.2852	-595137.4285
126069	6/20/2014 6:38	1.1	4	270542.2853	-593931.3972
126069	6/20/2014 12:38	0.2	4	271113.4763	-594594.2031
126069	6/20/2014 19:17	6.3	5	272596.6458	-595737.5705
126069	6/21/2014 3:27	16.5	8	271257.2874	-596136.2575
126069	6/21/2014 9:28	7.2	9	270695.5592	-593653.1182
126069	6/21/2014 17:19	2.3	6	272807.7035	-595657.9975
126069	6/21/2014 23:53	3.5	6	271194.5348	-595063.6445
126069	6/22/2014 6:15	0.7	4	270683.5803	-594527.5181
126069	6/23/2014 3:27	11.4	7	270631.0064	-594097.084
126069	6/23/2014 11:00	6.7	8	270728.1769	-593736.3182
126069	6/23/2014 17:11	5.1	5	271551.3106	-594735.9538
126069	6/23/2014 23:16	13.1	7	271188.6617	-595056.069
126069	6/24/2014 5:17	2.2	7	271225.9445	-595075.9814
126069	6/24/2014 11:17	9.3	8	270738.2749	-593728.2568
126069	6/24/2014 17:36	4.5	8	271194.1758	-595144.5222
126069	6/24/2014 23:39	15.7	6	271201.3616	-594917.2117
126069	7/25/2014 4:46	6.8	5	270892.1726	-595140.4182
126069	7/25/2014 12:08	13.9	5	270475.4396	-593123.637
126069	7/25/2014 19:12	4.9	6	270627.2085	-594498.2135
126069	7/26/2014 1:14	8.1	7	270878.544	-593671.926
126069	7/26/2014 7:26	13.9	7	270536.4946	-594762.4025
126069	7/26/2014 13:27	1.4	5	270371.7768	-593146.725
126069	7/26/2014 19:57	9	7	270778.6296	-592921.6678
126069	7/27/2014 1:59	15.5	7	271037.7139	-594020.4659
126069	7/27/2014 7:59	9.4	9	270641.4857	-594256.2853
126069	7/27/2014 15:58	2.3	5	270634.2488	-593461.1191
126069	7/27/2014 22:13	2.3	5	270640.7356	-592746.3967
126069	7/28/2014 4:13	6.7	6	271095.052	-594853.9817
126069	7/28/2014 17:28	3.3	5	270663.7805	-593566.5691
126069	7/29/2014 0:32	7.2	6	270596.8477	-592632.5194
126069	7/29/2014 6:40	15.7	9	270461.1291	-594014.7298
126069	7/29/2014 17:39	1.2	4	271289.6441	-593956.2991
126069	7/29/2014 23:39	9.7	8	270648.4207	-592782.7204
126069	7/30/2014 5:39	0.1	4	270987.4837	-594934.7985
126069	7/30/2014 12:00	12.1	8	270748.8118	-593363.4752
126069	7/30/2014 18:22	9.1	6	271220.8041	-594011.5691
126069	7/31/2014 0:22	15.9	7	270626.8765	-592692.5358
126069	7/31/2014 6:37	14.1	7	270434.1368	-593032.9447
126069	7/31/2014 12:37	12.7	6	270296.6692	-592499.8374
126069	7/31/2014 20:12	5.1	5	271462.9376	-594582.4518
126069	8/1/2014 2:18	6.9	6	270992.7939	-595016.6115
126069	8/1/2014 8:57	4.8	6	270745.2333	-593493.195
126069	8/1/2014 14:57	10.1	5	270202.6097	-592591.3157
126069	8/2/2014 3:57	5.9	6	270681.144	-592962.2964
126069	8/2/2014 10:20	7.4	6	270513.6187	-593142.4177
126069	8/2/2014 16:24	1.1	4	270431.1239	-593150.462
126069	8/2/2014 22:25	10.9	6	270968.124	-595287.6559
126069	8/3/2014 4:26	2.3	5	271133.2918	-595028.9526
126069	8/3/2014 10:26	14.5	9	270745.9584	-593733.5621
126069	8/3/2014 17:21	13.4	6	270846.5446	-594846.0327
126069	8/3/2014 23:34	10.1	5	271199.7756	-595112.2266
126069	8/4/2014 5:51	4.8	5	270859.1232	-594795.8007
126069	8/4/2014 18:00	18.6	6	271423.9166	-594166.0097
126069	8/5/2014 1:05	2	4	271094.0186	-594912.7248
126069	8/5/2014 8:03	13.3	5	270556.8728	-593297.302
126069	8/5/2014 14:05	0.7	4	270205.9994	-592641.0637
126069	8/5/2014 20:22	1.1	4	271417.7041	-595227.443
126069	8/6/2014 5:51	2.3	5	271191.9222	-595101.388
126069	8/6/2014 19:54	20.5	6	271263.6318	-595109.1744
126069	8/7/2014 1:58	8.6	7	271154.9949	-594969.5804
126069	8/7/2014 8:40	0.8	4	270781.7371	-593889.7794
126069	8/7/2014 15:06	7.1	6	270075.2421	-591398.7493
126069	8/7/2014 21:11	0.4	4	270478.5358	-592730.2764
126069	8/8/2014 3:55	7.8	4	270771.8655	-595018.8989
126069	8/8/2014 12:56	0.2	4	270457.3319	-593270.4151
126069	8/8/2014 21:46	13.8	5	270612.8206	-592694.0707
126069	8/9/2014 4:42	1	4	270539.451	-594828.7786
126069	8/12/2014 16:23	8.5	4	270598.3014	-593237.3305
126069	8/12/2014 22:45	1	4	270674.8586	-592817.3663
126069	8/13/2014 5:30	2.2	4	270807.035	-595062.1402
126069	8/13/2014 12:47	8.3	5	270519.2923	-593205.3893
126069	8/17/2014 6:21	0.6	4	270438.6596	-592345.9734
126069	8/17/2014 20:24	8	6	270654.7181	-593082.7411
126069	8/18/2014 3:29	2.2	5	270936.5616	-595084.7878
126069	8/18/2014 20:24	11.7	5	270601.3253	-592841.7569
126069	8/19/2014 5:53	1.1	4	270176.7357	-592265.2999
126069	8/20/2014 8:54	0.9	4	270683.3781	-593623.5782
126069	8/21/2014 10:11	7.2	5	270648.3997	-593369.8506
126069	8/21/2014 16:27	1.6	4	270723.4849	-593798.4966
126069	8/21/2014 23:52	8.5	6	270415.6392	-592795.3308
126069	8/22/2014 6:34	13.9	6	270215.5708	-591996.0329
126069	8/22/2014 12:58	1.7	4	270740.3372	-593517.7152
126070	3/13/2014 17:03	16.3	7	272291.6318	-594774.2811
126070	3/14/2014 0:43	5.2	6	271209.7738	-595100.8445
126070	3/14/2014 7:38	5.3	6	270802.9284	-596195.4979
126070	3/14/2014 18:04	11.6	8	270924.3034	-595331.0836
126070	3/15/2014 0:04	8.7	5	270977.4177	-595964.2116
126070	3/15/2014 7:41	10.5	6	270692.9338	-595887.5635
126070	3/15/2014 14:00	3.3	5	270547.9536	-593901.315
126070	3/15/2014 20:00	6.5	6	272482.266	-595687.8974
126070	3/16/2014 2:01	14.1	6	271533.8231	-595735.6889
126070	3/16/2014 16:27	10.3	5	270717.5398	-595026.0889
126070	3/16/2014 22:32	7.1	6	272615.8951	-595690.4556
126070	3/17/2014 4:33	12.2	8	270759.395	-595629.653
126070	3/17/2014 13:44	7	6	270822.13	-595001.8621
126070	3/17/2014 19:48	7.3	8	272532.3705	-595696.3345
126070	3/18/2014 2:43	12.3	6	270902.6443	-595917.7447
126070	3/18/2014 9:24	11.6	7	270615.4916	-596093.742
126070	3/18/2014 16:44	20	9	270600.713	-593657.1082
126070	3/18/2014 23:03	20.1	6	272646.0645	-595692.8556
126070	3/19/2014 5:08	12	9	270827.0555	-595318.5321
126070	3/19/2014 19:18	6.2	7	270981.7544	-596044.9454
126070	3/20/2014 1:18	5	7	272625.3251	-595691.2748
126070	3/20/2014 8:24	8.4	6	270363.078	-595586.3022
126070	3/20/2014 14:42	11.4	6	270483.1718	-595391.0149
126070	3/20/2014 20:42	7.2	8	270865.3463	-594969.5307
126070	3/21/2014 2:58	2.1	5	271076.0698	-596177.2213
126070	3/21/2014 13:08	9.3	7	270827.8109	-595528.9831
126070	3/21/2014 19:08	10.6	6	271365.1556	-595231.2595
126070	3/22/2014 5:27	15.3	7	272133.5799	-595757.267
126070	3/22/2014 13:16	7.3	7	270808.6152	-595516.2736
126070	3/23/2014 2:11	15.8	6	272669.0807	-595676.6425
126070	3/23/2014 18:10	4.6	8	271215.4216	-596274.8928
126070	3/24/2014 6:34	8.1	5	271771.7062	-596041.9292
126070	3/24/2014 14:52	6.5	8	270699.9346	-593828.0147
126070	3/24/2014 22:14	9.1	6	272635.2206	-595676.5711
126070	3/25/2014 5:06	2.6	5	271957.6544	-596186.9089
126070	3/25/2014 11:21	0.7	4	270511.5536	-593383.9783
126070	3/25/2014 19:01	0.4	4	271034.5161	-596449.8831
126070	3/26/2014 2:43	7.1	5	270840.4859	-595822.1525
126070	3/26/2014 8:47	18.8	9	270563.4753	-595433.9942
126070	3/26/2014 17:31	0.4	4	270627.6387	-596710.3856
126070	3/27/2014 8:36	10.1	7	270866.9613	-595795.8693
126070	3/27/2014 15:09	1	4	270554.7371	-594000.809
126070	3/27/2014 21:42	10.5	7	271776.6913	-596698.671
126070	3/28/2014 7:20	3.9	5	270801.5549	-595779.026
126070	3/28/2014 15:10	15.2	8	270691.4814	-593426.1462
126070	3/29/2014 0:01	8.1	6	271120.4081	-595625.3196
126070	3/29/2014 8:25	7.3	7	270559.4085	-595981.3475
126070	3/29/2014 17:56	13.6	7	270881.8346	-595109.7153
126070	3/29/2014 23:56	0.7	5	271426.5608	-596598.5705
126070	3/30/2014 6:22	14.1	7	271091.5393	-595542.0087
126070	3/30/2014 12:57	9	7	270426.6714	-594769.0606
126070	3/30/2014 19:22	5	8	271310.9777	-596355.0642
126070	3/31/2014 1:22	11.1	6	270771.4195	-595777.7265
126070	3/31/2014 8:39	3.9	7	270745.9973	-595993.4027
126070	3/31/2014 17:29	1.5	4	270734.4112	-593663.0151
126070	4/1/2014 0:23	22	7	272541.2589	-595679.4462
126070	4/1/2014 6:46	15.1	8	270446.1832	-595163.9397
126070	4/1/2014 13:39	10.2	7	270452.7093	-594047.111
126070	4/1/2014 19:39	8.2	8	270939.2006	-596037.3777
126070	4/2/2014 1:59	25.4	5	271328.3681	-596401.0599
126070	4/2/2014 23:30	8.4	7	270994.0313	-595984.7535
126070	4/3/2014 9:00	8.5	8	270427.7036	-593842.9313
126070	4/3/2014 15:16	9.8	8	270456.572	-595661.0069
126070	4/3/2014 22:08	14.5	6	271155.71	-595054.8566
126070	4/4/2014 12:55	7	5	270565.2802	-595957.9064
126070	4/4/2014 20:05	10.9	8	271227.8236	-595075.9241
126070	4/5/2014 3:10	12.1	7	271095.8097	-595620.5294
126070	4/5/2014 9:14	4.6	7	270443.3953	-594328.7685
126070	4/5/2014 17:39	4	7	271291.0306	-594989.8092
126070	4/5/2014 23:54	8.6	7	271047.629	-596355.326
126070	4/6/2014 7:16	8	6	270428.8367	-595212.1
126070	4/6/2014 14:38	1.8	5	270971.9766	-594888.7441
126070	4/6/2014 20:40	9	6	272607.6504	-595728.3717
126070	4/7/2014 3:06	23.1	7	272686.6196	-595635.1185
126070	4/7/2014 9:08	11.8	7	270397.7376	-595426.8413
126070	4/8/2014 10:27	6.8	6	270251.7832	-594645.8676
126070	4/8/2014 19:00	8.9	6	271819.4388	-596280.8547
126070	4/9/2014 1:04	4.2	5	272703.5078	-595664.5111
126070	4/9/2014 12:16	1.9	4	270662.4769	-594080.6189
126070	4/9/2014 19:42	8.8	6	272194.1361	-595830.7444
126070	4/10/2014 1:42	3.6	7	272649.0527	-595698.3029
126070	4/10/2014 8:04	6.3	9	270935.4056	-596005.3684
126070	4/10/2014 20:30	1	4	271907.9316	-595913.7041
126070	4/11/2014 2:42	1.9	4	271337.4411	-596235.7294
126070	4/11/2014 17:55	9.9	6	270923.628	-595649.0304
126070	4/12/2014 3:32	7.7	7	271316.2045	-596032.5505
126070	4/12/2014 19:24	1.6	4	271891.7448	-596369.4836
126070	4/13/2014 3:39	5.1	5	271172.8824	-596113.3489
126070	4/13/2014 9:41	12.6	6	270905.2169	-595785.844
126070	4/13/2014 16:38	8.6	5	270720.8334	-594206.2396
126070	4/14/2014 13:33	1.2	6	270495.8144	-593887.3897
126070	4/15/2014 19:40	8.9	8	271981.3997	-596440.9661
126070	4/16/2014 2:09	14.8	6	271195.9205	-596252.2238
126070	4/16/2014 12:34	4.1	6	270500.7229	-595411.5293
126070	4/16/2014 19:25	4.6	7	271151.082	-595644.3256
126070	4/17/2014 2:02	0.7	4	271633.7374	-595804.647
126070	4/17/2014 8:15	3.1	5	270466.0362	-594888.6119
126070	4/17/2014 22:03	5.1	6	271319.6645	-595312.404
126070	4/18/2014 4:25	13.1	8	270801.026	-595885.3862
126070	4/18/2014 12:18	1.1	5	271049.6685	-595000.4801
126070	4/18/2014 20:47	1.6	4	271376.9384	-595031.503
126070	4/19/2014 4:17	4.6	5	271132.8166	-594704.3914
126070	4/19/2014 11:26	6	5	271129.3014	-595052.3371
126070	4/19/2014 19:20	7	6	271229.7324	-595045.9564
126070	4/20/2014 2:35	10	5	271781.0413	-596440.434
126070	4/20/2014 15:50	3.4	6	271043.6869	-595545.6803
126070	4/20/2014 22:24	6.9	5	271314.5408	-595144.1802
126070	4/21/2014 4:35	9.5	6	271391.847	-594872.6382
126070	4/21/2014 19:12	0.8	4	271266.8213	-595121.2627
126070	4/22/2014 2:22	10.3	7	271459.5367	-595149.7326
126070	4/22/2014 14:17	1.1	4	271173.4179	-594709.802
126070	4/22/2014 22:45	8.5	6	271233.4312	-595105.663
126070	4/23/2014 18:43	8.1	5	271229.899	-595298.5212
126070	4/24/2014 1:10	1.5	4	271325.0402	-595118.3818
126070	4/24/2014 8:30	1.4	4	270620.4954	-594989.1582
126070	4/24/2014 14:54	5.6	7	271138.9628	-595029.8878
126070	4/24/2014 22:34	4.9	6	272249.992	-595750.3869
126070	4/25/2014 6:38	5.5	6	270968.8708	-595374.0384
126070	4/25/2014 13:03	9.7	8	270491.1789	-594415.9393
126070	4/25/2014 19:50	18	6	272068.3395	-596207.8999
126070	4/26/2014 2:40	1.7	5	271199.633	-595045.7651
126070	4/26/2014 10:22	2.1	4	270992.2999	-594783.9957
126070	4/26/2014 17:57	10	7	271064.6927	-596174.2442
126070	4/27/2014 0:14	4.2	6	271030.2642	-595228.1619
126070	4/27/2014 6:20	8.2	6	270685.8979	-595037.0203
126070	4/27/2014 12:54	17.4	8	271020.4686	-594937.1182
126070	4/27/2014 19:15	7	5	271412.0769	-596462.7593
126070	4/28/2014 1:17	9.7	7	270385.0287	-595720.7818
126070	4/28/2014 10:11	5.8	6	270654.5203	-596078.1557
126070	4/28/2014 19:11	9	6	271123.7504	-596105.9823
126070	4/29/2014 3:03	8.6	6	270551.8489	-595794.3673
126070	4/29/2014 10:48	9.8	6	270394.2317	-595993.0089
126070	4/29/2014 19:47	15.7	5	271257.6865	-595840.4759
126070	4/30/2014 1:47	3.5	5	271153.4455	-596061.8763
126070	4/30/2014 9:03	0.4	4	270662.4428	-596122.2249
126070	4/30/2014 20:28	1.3	4	272421.2327	-595721.889
126070	5/1/2014 2:29	11.2	6	271208.7801	-596303.8964
126070	5/1/2014 12:38	11.3	7	270882.0395	-595920.5867
126070	5/1/2014 19:06	0.9	4	271506.9085	-594883.5328
126070	5/2/2014 1:29	3.2	6	271270.6544	-596760.618
126070	5/2/2014 9:04	0.5	4	270257.8346	-595186.2724
126070	5/2/2014 16:11	8.6	5	271244.2462	-595182.8771
126070	5/2/2014 22:28	3.2	5	271391.8669	-596416.8497
126070	5/3/2014 4:51	9.9	5	270759.7491	-595888.8563
126070	5/3/2014 14:57	9.5	6	270997.1804	-595253.5392
126070	5/3/2014 22:06	3.5	6	271365.8503	-595161.4493
126070	5/4/2014 4:18	16.9	7	271315.0292	-595036.7122
126070	5/4/2014 13:47	5.3	5	270960.4482	-595375.4024
126070	5/4/2014 20:47	2.9	5	272059.7752	-595865.8659
126070	5/5/2014 5:46	6.9	8	270814.1977	-595668.9741
126070	5/5/2014 19:38	1.5	5	270943.9571	-595575.3003
126070	5/6/2014 4:03	5.6	5	271265.3211	-595195.5285
126070	5/6/2014 18:19	6.9	6	271375.3609	-596708.6888
126070	5/7/2014 0:19	15.3	6	271407.5865	-595111.4361
126070	5/7/2014 7:20	6.4	5	270888.26	-595290.0849
126070	5/7/2014 13:27	14.3	7	270782.4692	-593821.0747
126070	5/7/2014 20:12	2.3	4	271693.0543	-595159.2298
126070	5/8/2014 11:43	8.6	6	270772.8998	-594124.897
126070	5/9/2014 0:32	11	7	271194.712	-595409.2607
126070	5/9/2014 12:35	13.9	6	270500.0227	-594149.8051
126070	5/9/2014 21:47	14.6	7	271341.3215	-596394.0189
126070	5/10/2014 21:19	13.4	6	271648.3353	-596807.8208
126070	5/11/2014 13:18	11.5	8	270466.1428	-594303.7068
126070	5/11/2014 19:26	9.9	5	271172.8383	-596915.3558
126070	5/12/2014 1:45	11.8	7	270843.6985	-595711.2796
126070	5/12/2014 13:20	7.6	8	270685.0336	-593770.863
126070	5/12/2014 19:51	12	5	271672.0415	-596875.7778
126070	5/13/2014 2:22	2.2	4	270383.0074	-595468.2753
126070	5/13/2014 19:53	16.2	5	272052.0929	-596507.4879
126070	5/14/2014 1:59	2.1	4	270469.1865	-595580.8657
126070	5/15/2014 2:43	3.6	6	270763.64	-595862.152
126070	5/15/2014 13:51	5.5	8	270471.3187	-593823.8824
126070	5/15/2014 20:50	4.1	6	272243.9522	-596322.1721
126070	5/16/2014 18:26	10.1	7	270528.8113	-595438.3703
126070	5/17/2014 1:46	6.7	5	271989.6521	-596588.0443
126070	5/17/2014 10:07	11.3	5	270985.1776	-596404.8588
126070	5/17/2014 18:10	7.6	5	270649.6697	-594216.1567
126070	5/18/2014 20:14	1.1	4	270590.1196	-594298.8335
126070	5/19/2014 2:56	13.1	5	271816.7	-596715.1743
126070	5/19/2014 11:21	8.4	5	270443.7055	-595299.1615
126070	5/19/2014 23:15	4.5	5	271252.5216	-595084.0342
126070	5/20/2014 21:31	7.3	6	271328.2297	-595130.4701
126070	5/21/2014 14:28	3.4	7	270611.2826	-595831.3334
126070	5/21/2014 21:43	3.2	5	271159.6665	-595030.3653
126070	5/22/2014 19:29	3.4	5	271585.1306	-596338.9569
126070	5/25/2014 20:21	11	8	272188.5248	-596385.8996
126070	5/27/2014 2:40	3.8	6	270980.5089	-596003.9965
126070	5/27/2014 22:14	5.5	5	272147.5233	-596429.2466
126070	5/28/2014 4:32	5.7	5	271012.0928	-596052.8845
126071	6/26/2014 23:18	11.3	8	271882.2479	-595349.5314
126071	6/27/2014 16:15	14.7	7	270639.1635	-593684.7422
126071	6/27/2014 22:18	5.3	5	272455.1888	-595448.3415
126071	6/28/2014 4:22	15.2	9	270738.1959	-594839.3566
126071	6/28/2014 11:05	10	8	270510.5333	-595672.6615
126071	6/28/2014 20:45	6	7	272361.1404	-595232.9879
126071	6/29/2014 4:23	15.2	7	270798.6026	-594939.4348
126071	6/29/2014 16:31	13.2	5	270731.2072	-593866.9443
126071	6/29/2014 22:50	19.6	6	272535.7651	-595223.216
126071	6/30/2014 5:00	10	6	270855.8635	-595121.5826
126071	6/30/2014 12:36	7.6	8	270421.235	-595643.2479
126071	6/30/2014 21:25	10.1	7	272558.764	-595390.8926
126071	7/1/2014 3:36	8.9	8	272780.969	-595583.4884
126071	7/1/2014 20:26	5.5	7	272860.4141	-595628.6892
126071	7/2/2014 2:43	5.6	7	272486.1194	-595414.1625
126071	7/2/2014 12:08	4.1	6	270776.0151	-594876.9789
126071	7/2/2014 22:41	5	7	272636.3961	-595561.328
126071	7/3/2014 21:31	10.8	8	272450.7021	-595486.1426
126071	7/4/2014 3:34	5.7	8	272264.9169	-595161.7092
126071	7/4/2014 10:03	7.9	7	270643.707	-594855.5212
126071	7/4/2014 16:03	11.8	6	272786.7422	-595587.7427
126071	7/5/2014 4:08	9.8	6	271229.8792	-595143.4351
126071	7/5/2014 10:11	11.9	9	270661.0796	-593787.0999
126071	7/5/2014 16:34	1.5	4	272877.235	-595655.8679
126071	7/5/2014 22:35	9.1	8	272067.2242	-595401.4875
126071	7/6/2014 9:32	8.6	6	270649.1317	-593734.2895
126071	7/6/2014 21:39	6.3	7	272333.7782	-595445.4074
126071	7/7/2014 5:11	3.4	6	272043.2275	-595385.6039
126071	7/7/2014 11:18	12.3	6	270609.3529	-593910.5275
126071	7/7/2014 20:48	4.5	6	272375.4291	-595208.1802
126071	7/8/2014 3:05	4.5	5	271183.264	-595095.005
126071	7/8/2014 9:10	13	8	270780.3587	-594246.5256
126071	7/8/2014 19:25	2.8	5	271869.0041	-595069.6713
126071	7/9/2014 1:31	7.2	5	271203.6945	-595055.6113
126071	7/9/2014 9:43	0.3	4	270527.4403	-594247.5644
126071	7/9/2014 16:15	12.7	8	270680.347	-594359.2351
126071	7/9/2014 22:18	5	5	272802.0903	-595628.2599
126071	7/10/2014 4:58	7.1	7	270716.3357	-595079.2981
126071	7/10/2014 11:30	6.6	7	272657.2102	-595473.1777
126071	7/10/2014 20:22	3.9	7	272499.4943	-595236.511
126071	7/11/2014 4:22	5	6	270588.0748	-594881.5822
126071	7/11/2014 11:13	18.1	7	271472.1364	-595038.5722
126071	7/12/2014 13:38	13	8	272787.953	-595596.5677
126071	7/12/2014 19:48	1.7	4	272046.8236	-595410.9726
126071	7/14/2014 20:37	21.3	7	271247.6977	-595666.8627
126071	7/15/2014 3:52	10.6	6	271804.1711	-595225.6291
126071	7/16/2014 4:23	5.6	6	272763.0826	-595582.9284
126071	7/16/2014 20:48	7	8	272768.0856	-595592.745
126071	7/17/2014 12:47	16.6	8	272794.0219	-595579.7655
126071	7/18/2014 2:02	6.2	6	272525.7514	-595418.4889
126071	7/18/2014 12:57	19	8	272817.7493	-595586.7932
126071	7/19/2014 3:37	5.9	7	271306.7208	-595628.5094
126071	7/19/2014 21:47	4.3	6	272759.1208	-595576.4031
126071	7/20/2014 3:48	8	7	272570.9791	-595513.4805
126071	7/20/2014 13:06	9	8	272758.1812	-595576.4319
126071	7/20/2014 20:54	11.4	6	272763.9544	-595580.6862
126071	7/21/2014 3:04	18.5	8	272780.2081	-595620.0679
126071	7/21/2014 10:33	5.5	8	272854.7425	-595627.7551
126071	7/21/2014 17:41	3	5	272715.8808	-595515.6923
126071	7/21/2014 23:41	4.8	6	272791.847	-595600.8795
126071	7/22/2014 6:57	11.5	7	271664.6367	-595183.3595
126071	7/22/2014 20:40	1.9	4	272571.9859	-595392.7036
126071	7/23/2014 2:42	2.3	5	272718.0401	-595555.5056
126071	7/23/2014 9:08	17.8	5	271006.722	-595041.6663
126071	7/23/2014 15:49	11.5	6	272796.9762	-595584.106
126071	7/23/2014 22:05	1.2	4	272536.7641	-595440.3073
126071	7/24/2014 4:11	9.1	7	270901.6076	-595203.2737
126071	7/24/2014 10:24	11.9	7	272745.3656	-595587.9019
126071	7/24/2014 17:40	2.1	4	272852.8823	-595689.8467
126071	7/24/2014 23:56	4	8	272591.3368	-595471.8704
126071	7/25/2014 6:00	12.7	7	270492.0248	-593917.4148
126071	7/25/2014 12:12	7.1	7	270245.6882	-591873.2602
126071	7/25/2014 18:40	4	7	270628.8143	-593467.931
126071	7/26/2014 0:46	12.8	7	272054.5835	-595295.5283
126071	7/26/2014 6:52	11.2	9	270527.0403	-594915.5612
126071	7/26/2014 14:00	11.1	8	270288.8617	-592707.2325
126071	7/26/2014 20:00	8	5	270952.8492	-594878.2482
126071	7/27/2014 4:00	17.5	7	271592.2122	-595121.3176
126071	7/27/2014 10:23	9.8	5	270417.223	-594302.9766
126071	7/27/2014 17:40	9	5	270202.1617	-592235.7256
126071	7/27/2014 23:58	6.8	8	272202.7396	-595312.0499
126071	7/28/2014 5:58	13.9	9	270604.8722	-594660.6264
126071	7/28/2014 12:23	9.6	8	270144.6221	-591888.5128
126071	7/28/2014 18:24	1.8	4	270205.0725	-592021.831
126071	7/29/2014 0:41	3	7	272309.175	-595286.6416
126071	7/29/2014 7:17	11.6	9	270736.8101	-593865.6662
126071	7/29/2014 13:49	6.5	6	270286.2687	-591723.5821
126071	7/29/2014 19:51	10.1	5	270813.3411	-593877.7407
126071	7/30/2014 3:41	10.4	8	271595.2543	-595251.941
126071	7/30/2014 9:42	3.5	6	270455.4002	-592928.1665
126071	7/30/2014 15:47	0.6	4	269809.794	-591107.6866
126071	7/30/2014 22:21	3.6	5	272389.4789	-595298.5873
126071	7/31/2014 4:22	16.4	7	271800.7723	-595175.8834
126071	7/31/2014 11:21	8.7	6	270404.9117	-592937.4542
126071	7/31/2014 18:02	25.9	6	270192.6341	-591302.1314
126071	8/1/2014 0:18	12.9	9	272237.2224	-595117.1372
126071	8/1/2014 6:19	12.5	7	270832.3924	-594937.2998
126071	8/1/2014 12:26	15	7	270226.0067	-592092.0953
126071	8/1/2014 18:27	4.4	5	270193.8976	-591034.001
126071	8/2/2014 0:28	3.6	8	272293.5175	-595205.1456
126071	8/2/2014 6:30	5.3	9	271047.2135	-594950.7054
126071	8/2/2014 12:34	10.7	7	270300.1385	-592830.9633
126071	8/2/2014 18:34	4.3	7	270318.562	-592973.3094
126071	8/3/2014 0:47	1.7	4	272430.0324	-595363.8131
126071	8/3/2014 6:51	9	8	270557.3778	-594985.5367
126071	8/3/2014 12:52	10.3	7	270241.6104	-592234.5285
126071	8/3/2014 18:54	2.1	4	270672.5302	-593916.3622
126071	8/4/2014 0:55	14.1	6	272357.7363	-595306.2045
126071	8/4/2014 6:55	12.6	5	270910.4267	-594782.0551
126071	8/4/2014 15:09	1.3	4	269975.4806	-590898.8254
126071	8/4/2014 21:29	24.2	7	272274.2415	-595282.1706
126071	8/5/2014 3:49	1.1	5	272200.0797	-595132.6732
126071	8/5/2014 10:09	5.4	5	270262.7714	-592095.4108
126071	8/5/2014 16:21	1.9	4	269872.0354	-590060.0128
126071	8/5/2014 23:41	2.8	4	271931.7499	-595215.0889
126071	8/6/2014 6:32	0.5	4	271481.3099	-594907.5762
126071	8/6/2014 14:05	0.4	4	270319.251	-591912.0162
126071	8/6/2014 22:13	1.2	4	272125.3025	-595363.1574
126071	8/7/2014 6:32	1.4	4	270895.0221	-595110.422
126071	8/7/2014 13:28	5.8	5	270140.094	-590066.2849
126071	8/7/2014 20:13	1.8	4	271861.1594	-595274.8472
126071	8/8/2014 2:48	6.3	5	271195.9124	-595078.0035
126071	8/8/2014 10:13	2.2	5	270792.1106	-595158.9693
126071	8/8/2014 18:47	7.6	6	270802.2832	-594813.0377
126071	8/9/2014 1:41	10.8	7	271628.1933	-594790.1059
126071	8/9/2014 7:41	8.9	6	270395.6912	-594522.969
126071	8/9/2014 13:41	2	4	269958.2074	-590887.1631
126071	8/9/2014 20:37	14.1	8	272208.5372	-595563.3347
126071	8/10/2014 2:54	11.6	8	271181.7479	-595045.2018
126071	8/10/2014 8:55	10.7	8	270589.2362	-593619.7922
126071	8/10/2014 15:45	1.4	6	270092.6633	-590733.5293
126071	8/10/2014 22:01	12.1	6	272190.7789	-595536.1833
126071	8/11/2014 4:19	8.1	8	271300.4003	-594803.419
126071	8/11/2014 11:34	9.1	5	270361.9012	-593626.6961
126071	8/11/2014 17:58	11.2	6	270180.5844	-591090.9038
126071	8/12/2014 1:55	10.2	6	272058.9766	-595131.445
126071	8/12/2014 8:01	9.3	8	270511.9918	-594605.8437
126071	8/12/2014 15:17	9.9	5	270137.1503	-591115.4859
126071	8/12/2014 21:21	10.4	5	272275.6363	-595635.504
126071	8/13/2014 3:24	4	6	272022.1985	-595282.1164
126071	8/13/2014 10:16	12.8	7	270533.9238	-593810.9032
126071	8/13/2014 19:01	10.4	5	270112.2195	-591905.005
126071	8/14/2014 1:17	12.6	6	272327.3497	-595235.1288
126071	8/14/2014 7:17	9.4	7	270579.67	-593552.508
126071	8/14/2014 14:26	7.6	5	269979.7729	-590854.3824
126071	8/14/2014 20:42	11.3	7	270543.3322	-593501.5461
126071	8/15/2014 3:30	4.8	7	272261.2339	-595195.0547
126071	8/15/2014 9:31	15.2	6	270315.5398	-592161.3852
126071	8/15/2014 15:47	0.5	4	269954.9099	-590313.4094
126071	8/15/2014 22:22	7.4	6	271507.9176	-595317.7458
126071	8/16/2014 4:23	14.3	7	271559.769	-594951.7108
126071	8/16/2014 10:32	8.9	9	270447.2876	-593032.5453
126071	8/16/2014 16:42	8.5	5	269635.3397	-589568.6584
126071	8/16/2014 22:43	14	6	270966.0183	-595373.0175
126071	8/17/2014 5:39	10.9	8	272169.5789	-595427.1627
126071	8/17/2014 12:09	5.1	6	269987.7461	-590435.3827
126071	8/17/2014 18:28	1	4	270266.9415	-591582.3689
126071	8/18/2014 0:28	4.8	6	270925.2592	-595146.0585
126071	8/18/2014 6:43	9.6	7	271381.9259	-594948.2687
126071	8/18/2014 13:13	7.8	5	269950.6215	-590543.9677
126071	8/18/2014 19:14	1.3	4	270854.278	-593925.2382
126071	8/19/2014 1:33	11.6	6	271271.2157	-595111.159
126071	8/19/2014 7:34	4.6	7	271131.1732	-594990.2453
126071	8/19/2014 13:37	3.9	5	270127.2552	-591099.1688
126071	8/19/2014 19:38	5.2	5	271515.1257	-595276.5389
126071	8/20/2014 1:56	8.3	7	271263.6324	-594862.1427
126071	8/20/2014 7:59	7.1	8	270652.6541	-594190.5872
126071	8/20/2014 14:15	5.1	7	269746.7057	-590917.9454
126071	8/20/2014 20:15	5.9	5	272455.958	-595565.7407
126071	8/21/2014 4:23	9.2	6	271209.9265	-594982.3091
126071	8/21/2014 10:24	2.1	4	270401.2823	-592817.9227
126071	8/21/2014 17:08	3.3	5	270346.5706	-591573.3047
126071	8/21/2014 23:26	3.8	6	271934.0618	-595198.4018
126071	8/22/2014 5:32	12.2	9	270931.0649	-595151.4208
126071	8/22/2014 11:54	4	5	270344.4286	-591657.5634
126071	8/22/2014 17:54	14.7	7	270672.9556	-593342.5174
126071	8/23/2014 1:20	0.3	4	271681.4758	-595149.613
126071	8/23/2014 7:22	9.1	9	270453.4008	-594472.475
126071	8/23/2014 13:36	3.9	7	269906.2479	-590382.4624
126071	8/23/2014 19:52	5.1	6	271700.5933	-595283.0693
126071	8/24/2014 2:11	16.9	8	271182.2196	-595060.6961
126071	8/24/2014 8:43	8.6	8	270498.5891	-593142.8742
126071	8/24/2014 15:16	11	6	269961.5561	-590594.5962
126071	8/24/2014 21:18	7.5	6	272319.867	-595236.4653
126071	8/25/2014 3:38	10.2	5	271509.1212	-595079.54
126071	8/25/2014 11:32	0.9	4	270255.1838	-591938.3326
126071	8/25/2014 17:32	4.4	5	270319.8637	-591436.7466
126071	8/26/2014 0:05	13.4	7	272295.7011	-595215.0487
126071	8/26/2014 6:05	7.3	5	270708.9091	-594927.7602
126071	8/26/2014 12:11	1.2	4	270212.9516	-591104.3232
126071	8/26/2014 19:01	0.5	4	270743.606	-593687.1068
126071	8/27/2014 1:03	11	8	272031.9524	-595385.9483
126071	8/27/2014 7:06	5.1	6	270488.7941	-593160.8963
126071	8/27/2014 13:29	6.7	6	269945.3886	-590495.382
126071	8/27/2014 19:31	7.4	6	270551.3375	-593300.7935
126071	8/28/2014 1:48	12	5	272138.1044	-595289.6539
126071	8/28/2014 8:13	5.8	5	270604.912	-592805.0907
126071	8/28/2014 14:14	4.2	5	269933.6484	-590387.1708
126071	8/28/2014 20:29	20.7	6	271251.6953	-595180.4348
126071	8/29/2014 2:47	13.7	7	271897.0935	-595250.4874
126071	8/29/2014 9:10	17.8	5	270346.2279	-592738.7251
126071	8/29/2014 19:37	12.5	6	270535.999	-593198.2351
126071	8/30/2014 9:00	0.3	4	270142.8173	-592107.9131
126071	8/30/2014 15:11	2.1	4	270023.9358	-590512.941
126071	8/30/2014 21:56	0.4	4	271016.3214	-595388.1036
126071	8/31/2014 4:14	17.8	8	272313.7037	-595280.9643
126071	8/31/2014 10:31	2.2	4	270175.0822	-591962.9195
126071	8/31/2014 17:41	8.8	7	270173.1527	-591465.5713
126071	8/31/2014 23:49	8.5	5	271289.0002	-596127.5376
126071	9/1/2014 5:50	5.4	9	271958.6517	-595326.1517
126071	9/1/2014 11:50	1.1	4	270295.2576	-591710.0155
126071	9/1/2014 18:08	3.5	6	270597.4761	-593426.7873
126071	9/2/2014 7:00	16.5	7	270732.8127	-595095.4137
126071	9/2/2014 19:44	7.5	7	272392.7197	-595373.8162
126071	9/3/2014 8:01	0.5	4	270687.7409	-595500.0077
126071	9/3/2014 15:30	8.4	5	270280.7881	-591450.1188
151375	8/28/2015 0:01	10.5	9	271116.6685	-594915.3588
151375	8/28/2015 8:07	12.3	5	270526.1717	-594360.5957
151375	8/28/2015 14:23	8.4	8	270602.4214	-594115.677
151375	8/28/2015 20:48	13	9	271248.1305	-596175.3075
151375	8/29/2015 2:51	9.1	8	270735.7539	-594078.3918
151375	8/29/2015 8:51	19.1	9	270744.1211	-593827.7794
151375	8/29/2015 14:56	13.8	8	270664.9834	-593946.5016
151375	8/29/2015 21:27	7.7	9	272226.9867	-595674.6546
151375	8/30/2015 3:28	12.6	8	271694.3482	-595263.3201
151375	8/30/2015 9:48	17.9	7	271586.6813	-595155.827
151375	8/30/2015 18:41	10	7	271814.8838	-595268.505
151375	8/31/2015 0:58	8.4	7	272465.3038	-595502.3124
151375	8/31/2015 13:21	20.9	8	270532.0351	-594213.0838
151375	8/31/2015 19:21	14	8	271339.437	-595127.9132
151375	9/1/2015 1:30	9	6	272565.3497	-595421.7085
151375	9/1/2015 7:50	0.9	4	270552.4078	-594914.7908
151375	9/1/2015 16:14	1.5	5	270520.4545	-593553.1991
151375	9/1/2015 22:34	15.6	7	272550.0115	-595412.2079
151375	9/2/2015 12:33	2.9	5	270634.3275	-593618.4222
151375	9/2/2015 18:48	0.3	4	270350.0143	-594226.3649
151375	9/3/2015 0:49	11.2	9	271266.815	-596109.3814
151375	9/3/2015 6:49	0.4	4	270994.5765	-594735.1847
151375	9/3/2015 13:48	17.4	7	270728.0708	-593670.9623
151375	9/3/2015 19:48	6.9	8	270761.8798	-594350.1104
151375	9/4/2015 1:52	14	9	272106.8092	-595496.6537
151375	9/4/2015 7:54	13.9	8	271760.2814	-595235.8303
151375	9/4/2015 14:26	7.1	7	271165.3312	-593919.0968
151375	9/4/2015 21:27	8.7	8	271195.8787	-595076.8968
151375	9/5/2015 6:51	0.6	4	270991.12	-595054.3264
151375	9/5/2015 12:52	1.5	6	270734.5741	-593606.5131
151375	9/5/2015 18:53	7.4	8	271648.3712	-595235.9204
151375	9/6/2015 3:15	18.2	8	272294.1156	-595317.0116
151375	9/6/2015 9:31	5.5	8	270613.0487	-593506.0747
151375	9/6/2015 15:31	20.4	9	270562.9289	-594084.7512
151375	9/6/2015 21:50	6.6	9	271174.6695	-595059.8182
151375	9/7/2015 3:51	7.9	9	271950.6878	-595434.9555
151375	9/7/2015 10:53	1.3	4	270685.7182	-593948.087
151375	9/7/2015 23:50	23.4	8	271346.8186	-595123.2573
151375	9/8/2015 7:25	6.7	7	271136.2189	-595094.2216
151375	9/8/2015 14:20	22.3	9	270664.249	-593551.0458
151375	9/8/2015 21:05	9.2	9	272158.9943	-595511.6759
151375	9/9/2015 3:06	1.3	4	271157.5554	-595053.6926
151375	9/9/2015 9:06	3	4	270553.7697	-594092.7839
151375	9/9/2015 15:40	9.1	8	270683.1163	-593707.7777
151375	9/10/2015 3:48	21.2	8	271193.524	-595030.4423
151375	9/10/2015 10:04	2.2	5	270576.0928	-593744.2632
151375	9/10/2015 16:55	7	6	271188.9947	-595036.1191
151375	9/10/2015 22:55	17	9	272472.9147	-595351.4239
151375	9/11/2015 4:58	7.8	8	270918.9428	-595062.0607
151375	9/11/2015 11:08	4.1	6	270654.5732	-593820.5311
151375	9/12/2015 5:39	5.5	7	271024.8765	-595051.0839
151375	9/12/2015 11:39	1.4	4	270707.6904	-593897.5692
151375	9/12/2015 17:58	10.3	6	270620.1653	-594544.9538
151375	9/13/2015 6:22	2.6	5	270771.0917	-594993.4438
151375	9/13/2015 13:04	0.8	4	270892.3383	-593074.4086
151375	9/13/2015 19:06	11	6	271700.8803	-595199.9783
151375	9/14/2015 1:11	21.7	7	272408.1012	-595292.4791
151375	9/14/2015 8:31	2.8	4	270758.8312	-594002.3614
151375	9/14/2015 14:49	12.3	9	270731.7429	-593853.6346
151375	9/14/2015 20:51	0.3	4	272588.3984	-595283.6404
151375	9/15/2015 10:33	4.2	6	270413.3911	-594145.789
151375	9/15/2015 17:41	9.9	8	270499.5719	-594506.5216
151375	9/15/2015 23:48	0.9	4	272501.4153	-595391.5393
151375	9/17/2015 12:55	3	6	270521.5975	-593590.829
151375	9/17/2015 20:09	11.9	8	271218.0307	-594599.8823
151375	9/18/2015 2:29	12.9	6	272123.1529	-595354.3609
151375	9/18/2015 20:24	9.2	8	271186.2136	-595068.3289
151375	9/20/2015 1:39	11.4	6	272558.6371	-595417.4828
151375	9/20/2015 7:40	26.3	7	270863.1813	-594774.6297
151376	6/23/2017 6:09	2.4	6	270635.9336	-595032.9997
151376	6/23/2017 14:47	14.2	8	270668.045	-593614.0742
151376	6/24/2017 11:51	9.8	6	270726.0911	-593667.6991
151376	6/24/2017 12:43	9.8	6	270653.6059	-593448.3452
151376	6/24/2017 19:58	5.8	6	270302.7071	-594278.7583
151376	6/25/2017 13:16	9.2	7	270608.6761	-593826.3568
151376	6/26/2017 15:23	0.8	4	270368.7671	-593357.2961
151376	6/27/2017 15:21	12.1	7	270525.4541	-593563.0173
151376	6/27/2017 17:17	0.3	4	270576.4586	-593694.4019
151376	6/28/2017 10:21	0.2	4	270225.8462	-593295.1665
151376	6/29/2017 9:35	12.3	9	270548.6501	-594326.6798
151376	6/29/2017 16:32	4.4	5	270378.1608	-593357.0109
151376	6/29/2017 17:38	7.6	6	270624.0792	-593404.931
151376	6/30/2017 8:47	14.9	9	270653.6519	-594068.7015
151376	6/30/2017 9:11	9.6	7	270724.098	-593911.4716
151376	6/30/2017 10:59	10.9	8	270681.139	-593735.5323
151376	7/1/2017 11:14	13.6	7	270636.8807	-594135.6777
151376	7/1/2017 14:02	0.4	4	270348.2998	-593302.528
151376	7/1/2017 14:25	15.1	5	270349.9796	-593357.8664
151376	7/1/2017 14:45	0.7	4	270256.714	-593382.8528
151376	7/1/2017 16:10	10.1	6	270798.5795	-593887.0517
151376	7/2/2017 16:53	5	7	270425.8016	-593377.7202
151376	7/4/2017 8:44	12.1	8	270678.1117	-593635.9239
151376	7/5/2017 6:58	11.4	6	270709.0795	-594964.3112
151376	7/6/2017 8:33	3.3	6	270475.538	-595015.7161
151376	7/6/2017 13:33	0.3	4	270531.1499	-593440.9879
151376	7/6/2017 19:51	0.6	4	271871.3441	-594530.1158
151376	7/7/2017 17:01	2.8	4	269453.9836	-591402.062
151376	7/8/2017 4:44	11.5	8	271212.9807	-594217.8541
151376	7/8/2017 9:29	17.8	8	270393.2943	-594165.2313
151376	7/9/2017 16:29	2.6	5	270623.7429	-593393.8634
151376	7/13/2017 9:15	15.1	8	270719.7247	-593767.593
151376	7/13/2017 10:35	4.3	6	270389.2346	-593412.064
151377	6/1/2016 21:24	9	9	272560.4827	-595539.2802
151377	6/1/2016 21:46	8	9	272740.0237	-595567.018
151377	6/1/2016 22:48	8.8	9	271361.7459	-595088.4619
151377	6/1/2016 23:09	7.8	9	271180.5349	-595005.3592
151377	6/1/2016 23:30	12.3	9	271174.1717	-595105.2517
151377	6/1/2016 23:51	4.9	5	270975.5179	-595066.9864
151377	6/2/2016 0:33	14.4	9	270803.3702	-594972.5228
151377	6/2/2016 1:27	15.1	8	270658.4032	-594843.997
151377	6/2/2016 1:51	12.8	8	270657.7306	-594821.8622
151377	6/2/2016 8:12	4.2	5	270578.2657	-595920.9563
151377	6/2/2016 15:54	10.2	7	270769.489	-595095.4067
151377	6/2/2016 22:25	11.7	5	272681.276	-595491.2731
151377	6/3/2016 0:26	18.2	7	272264.1318	-595382.1783
151377	6/3/2016 3:20	5.1	5	272348.6945	-595379.5934
151377	6/3/2016 9:59	4.5	5	270457.792	-595980.002
151377	6/4/2016 1:08	5.9	8	272579.2748	-595538.7052
151377	6/4/2016 7:24	5.4	6	270420.8676	-595693.1079
151377	6/4/2016 16:01	4.4	5	270592.3522	-595765.4434
151377	6/4/2016 23:16	0.3	4	272447.7303	-595542.7293
151377	6/5/2016 1:35	15.9	8	272760.1713	-595610.7115
151377	6/5/2016 19:04	1	4	271069.1707	-595363.2326
151377	6/5/2016 20:42	4.2	7	272197.008	-595339.9191
151377	6/5/2016 21:58	6.9	5	272577.2429	-595472.3017
151377	6/5/2016 22:39	13.4	8	272643.3533	-595481.3562
151377	6/6/2016 1:19	0.5	4	272538.9819	-595451.3171
151377	6/6/2016 4:22	10.9	9	270851.6934	-595015.3642
151377	6/6/2016 14:20	6.8	9	270566.8524	-595854.838
151377	6/6/2016 16:44	9.9	6	270505.741	-595081.2647
151377	6/6/2016 20:35	0.2	5	272685.0025	-595613.0128
151377	6/7/2016 4:28	11.3	9	272816.209	-595597.918
151377	6/7/2016 5:08	5.6	8	271844.9718	-595206.6599
151377	6/7/2016 5:50	9.9	6	270923.1545	-594891.3369
151377	6/7/2016 17:16	7.2	6	270484.2754	-595303.4685
151377	6/8/2016 9:56	11.2	7	270508.0784	-594848.5634
151377	6/8/2016 10:43	19.2	8	270534.6302	-595722.8864
151377	6/8/2016 11:07	0.7	4	270624.5754	-595897.3946
151377	6/8/2016 13:04	3.5	7	270647.4029	-596029.631
151377	6/8/2016 13:24	5.7	6	270638.6788	-596052.051
151377	6/8/2016 18:25	3.2	6	270563.155	-595733.0976
151377	6/9/2016 12:39	7.1	7	270591.6959	-596053.4782
151377	6/10/2016 5:02	10.5	9	271657.3956	-595223.4598
151377	6/10/2016 18:48	18.1	8	271302.3389	-594990.5726
151377	6/11/2016 6:59	1.4	4	270585.258	-594912.6852
151377	6/11/2016 9:55	0.8	4	270573.8455	-594846.566
151377	6/11/2016 13:32	12.7	7	270638.3426	-596040.9838
151377	6/11/2016 17:32	5.5	5	271444.6196	-595030.5486
151377	6/11/2016 18:27	0.2	4	272316.5241	-595557.8188
151377	6/12/2016 0:51	0.6	4	272519.8514	-595440.8247
151377	6/12/2016 15:13	8.2	5	270457.055	-594407.0056
151377	6/13/2016 18:46	0.1	4	272009.4295	-595356.7265
151377	6/14/2016 17:25	0.3	4	271113.7561	-594974.159
151377	6/15/2016 4:01	8.3	5	272702.4395	-595568.1686
151379	5/11/2017 21:34	6.4	9	271878.2255	-595371.8094
151379	5/12/2017 0:28	9.5	7	268849.7661	-592561.3619
151379	5/12/2017 2:59	10.4	8	268634.2775	-591028.0176
151379	5/12/2017 6:35	3.3	6	268352.2562	-590715.2553
151379	5/12/2017 11:44	10.8	9	268295.577	-590705.8852
151379	5/12/2017 13:21	15	9	268155.4365	-590422.0739
151379	5/12/2017 14:02	4.2	5	268093.4844	-589925.418
151379	5/13/2017 11:20	18	8	269320.1196	-591948.9378
151379	5/13/2017 23:14	10.5	9	272257.4419	-595471.0038
151379	5/14/2017 3:03	6.3	8	271960.0851	-595280.6897
151379	5/14/2017 6:36	10.7	8	270698.675	-594931.3945
151379	5/14/2017 13:10	11.6	9	270719.1247	-594675.9867
151379	5/14/2017 13:33	16.7	7	270737.5786	-594664.3482
151379	5/15/2017 0:48	0.2	4	272082.2299	-595276.9597
151379	5/15/2017 3:10	12.3	8	271568.0585	-594760.9219
151379	5/15/2017 13:36	17.9	8	271432.7672	-594333.0143
151379	5/15/2017 19:00	14.7	6	271714.6681	-594634.5961
151379	5/15/2017 23:41	2.7	4	272295.6257	-595181.8181
151379	5/16/2017 0:08	10.8	9	272258.3814	-595194.0341
151379	5/16/2017 5:01	6.6	9	271461.2888	-594343.2229
151379	5/18/2017 3:32	14.3	9	272279.5407	-595270.931
151379	5/18/2017 4:09	4.2	7	272179.4962	-595074.5905
151379	5/18/2017 22:50	7.8	9	271633.1499	-594736.7818
151379	5/20/2017 1:50	6.2	9	271923.8534	-595326.1063
151379	5/21/2017 5:59	1.8	5	270855.7044	-594837.9998
151379	5/21/2017 6:20	0.7	4	270830.8835	-594949.5311
151379	5/21/2017 11:57	12.7	9	270470.1466	-594528.4628
151379	5/21/2017 20:53	3.7	6	271936.9014	-595137.388
151379	5/21/2017 21:53	12.6	6	272054.7187	-595299.9553
151379	5/22/2017 0:17	6	7	272180.5834	-595417.9643
151379	5/22/2017 2:00	4.9	5	272248.7224	-595493.4255
151379	5/22/2017 4:01	0.5	4	272575.4633	-595106.7935
151379	5/22/2017 7:29	6.4	6	271019.8017	-594977.0181
151379	5/22/2017 22:03	14.8	7	272065.8045	-595355.0048
151379	5/22/2017 22:43	13.1	7	271998.344	-595301.6768
151379	5/23/2017 1:53	15.9	7	271960.7609	-595302.8243
151379	5/25/2017 10:02	10.8	6	270493.9929	-595004.0781
151379	5/26/2017 2:37	0.2	4	271053.0395	-595142.1713
151379	5/26/2017 4:33	0.4	4	270500.3481	-594594.0118
151379	5/26/2017 18:38	4.3	6	271075.164	-594942.1005
151379	5/26/2017 21:11	18.5	8	272421.4922	-595299.8239
151379	5/27/2017 1:26	14.3	9	272632.6025	-595437.3747
151379	5/27/2017 9:10	0.2	4	270442.2977	-594540.3861
151379	5/27/2017 23:46	10.8	6	272497.6741	-595330.7268
151379	5/28/2017 2:47	7.6	7	272368.163	-595401.1534
151379	5/28/2017 3:30	0.1	4	271887.5587	-595061.3506
151379	5/28/2017 11:02	0.4	4	270466.8006	-594727.9627
151379	5/28/2017 20:43	18.9	5	272402.0238	-595278.264
151379	5/30/2017 4:19	17.4	8	271257.0467	-595047.3402
151379	5/30/2017 4:56	13	7	270900.0171	-595058.2052
151379	5/30/2017 5:52	4.7	5	270592.9723	-594857.0626
151379	5/30/2017 7:55	10.6	9	270525.8268	-594194.4402
151379	5/30/2017 21:04	7.9	6	272719.8764	-595523.3243
151379	5/31/2017 5:17	0.6	4	271831.861	-595085.2058
151379	5/31/2017 6:09	9.4	6	270494.3139	-594704.9719
151379	5/31/2017 17:17	0.6	4	271233.663	-593353.1534
151379	6/2/2017 14:56	0.8	4	270482.2591	-595237.0642
151379	6/3/2017 13:55	0.7	5	270408.0898	-594962.3758
151379	6/4/2017 4:10	26	5	272356.7369	-595335.0369
151379	6/8/2017 20:43	0.6	5	272133.1947	-595098.1605
151379	6/9/2017 0:38	5.7	5	270251.7253	-595077.8973
151379	6/9/2017 10:45	13.6	8	270454.7309	-594949.8821
151379	6/9/2017 14:32	13.2	7	270575.8445	-594602.7965
151379	6/9/2017 17:50	14.2	6	270723.8105	-594520.7566
151379	6/9/2017 23:00	8.9	9	270342.6577	-594975.4395
151379	6/10/2017 14:14	1	4	270359.9684	-591828.8022
151379	6/10/2017 23:09	5.5	6	272411.758	-595289.0439
151379	6/11/2017 21:16	11.6	8	272326.8578	-595280.5622
151379	6/12/2017 7:16	6.8	8	270470.7875	-593930.2454
151379	6/12/2017 16:56	19.5	7	270718.0427	-593712.2551
151379	6/13/2017 1:50	11.4	8	272585.9616	-595449.8796
151379	6/13/2017 3:44	10.1	8	271504.0285	-595128.4369
151379	6/13/2017 5:34	7.6	6	270528.162	-593961.7362
151379	6/13/2017 9:08	9.3	8	270546.5954	-593639.9199
151379	6/13/2017 23:08	3.1	6	272177.8782	-595329.426
151379	6/14/2017 3:43	12.6	7	271671.7991	-595079.0112
151379	6/17/2017 2:29	17.3	5	272632.9412	-595448.4419
151379	6/17/2017 23:59	17.4	9	272285.2915	-595459.0749
151379	6/18/2017 6:24	2	6	270755.0474	-594929.6812
151379	6/18/2017 7:25	8.7	5	270597.9968	-594712.9004
151379	6/18/2017 17:55	9.1	7	270697.3074	-594576.9506
151379	6/19/2017 0:00	16.8	9	272267.5143	-595492.8511
151379	6/19/2017 3:23	15.5	7	272395.3354	-595367.0896
151379	6/19/2017 23:01	11.4	7	272589.0094	-595549.485
151379	6/19/2017 23:22	8.2	7	272589.0094	-595549.485
151379	6/20/2017 17:57	11.1	7	271392.8276	-594256.687
151379	6/20/2017 22:41	4.1	5	272463.4759	-595442.5492
151379	6/21/2017 4:56	12.6	5	272661.4678	-595458.6465
151379	6/21/2017 11:28	14.9	7	270685.1511	-593558.1651
151379	6/21/2017 14:44	1.1	4	270683.4692	-593502.8269
151379	6/22/2017 1:31	4	5	272304.0833	-595458.5005
151379	6/23/2017 8:33	9.7	7	270579.8602	-594425.4313
151379	6/23/2017 15:20	3.6	5	270699.2544	-593712.8261
151379	6/24/2017 18:35	13.1	8	271399.8616	-594178.9283
151379	6/25/2017 2:22	1.4	4	272496.997	-595308.5922
151379	6/25/2017 8:36	0.7	5	270617.0395	-593482.69
151379	6/25/2017 22:57	4.8	5	272567.1697	-595450.4546
151379	6/26/2017 5:01	7.3	5	270493.3057	-594671.7695
151379	6/26/2017 6:13	0.3	4	270525.1545	-594172.3051
151379	6/26/2017 9:06	24.4	7	270584.1502	-593328.5991
151379	6/26/2017 13:57	1.2	4	270745.5781	-593999.441
151379	6/26/2017 14:42	15.2	5	270778.7815	-593854.4203
151379	6/26/2017 16:08	10.3	5	270734.8123	-593645.2783
151379	6/27/2017 16:08	0.4	4	270834.4444	-593520.3928
151379	6/27/2017 21:38	0.3	4	272107.0365	-595165.4255
151380	6/15/2016 18:08	16.5	7	272704.8111	-595645.6393
151380	6/15/2016 18:28	6.5	9	272647.418	-595614.1632
151380	6/15/2016 23:23	4.8	7	270971.4779	-594934.1776
151380	6/16/2016 9:17	12.9	6	270783.4922	-594009.3662
151380	6/16/2016 12:08	0.5	4	270318.8195	-594499.8235
151380	6/18/2016 13:09	0.7	5	270626.4773	-594102.7605
151380	6/19/2016 9:42	9.6	5	270808.0286	-594507.1188
151380	6/21/2016 17:39	13.6	5	270719.1011	-594365.8117
151380	6/22/2016 11:14	10.8	8	270716.0242	-593645.8494
151380	6/24/2016 14:49	0.2	4	270805.2817	-593798.2255
151380	6/25/2016 12:09	16.3	6	270788.5122	-593865.2022
151380	7/3/2016 9:00	4.1	5	270537.9765	-595523.3891
151380	7/3/2016 10:41	1.8	6	270651.0255	-594910.6871
151380	7/3/2016 14:45	7.4	6	270749.5629	-593511.8958
151380	7/3/2016 18:26	20.1	5	270822.7803	-594373.7376
151380	7/4/2016 11:02	2.1	6	270704.3002	-593878.8399
151380	7/6/2016 10:21	0.4	4	270897.2655	-594349.3171
151380	7/6/2016 14:10	12.2	5	270729.4293	-593468.1964
151380	7/6/2016 14:40	3	5	270713.0217	-593856.4193
151380	7/7/2016 14:46	4.8	5	270678.8753	-594898.7632
151380	7/8/2016 9:59	0.6	4	270954.9809	-594391.8725
151380	7/9/2016 3:46	7.4	6	271626.5087	-595135.7806
151380	7/9/2016 4:29	2.2	5	271182.2196	-595060.6961
151380	7/9/2016 7:21	1	4	270623.1356	-594302.2616
151380	7/9/2016 8:17	0.4	5	270656.6562	-593858.1323
151380	7/12/2016 15:39	0.9	4	271695.8779	-594635.1693
151380	7/13/2016 7:51	17.5	6	270977.778	-594213.9351
151380	7/14/2016 8:56	6.3	6	270907.3027	-594060.9901
151380	7/14/2016 10:45	2.8	5	270704.6118	-593579.7293
151380	7/14/2016 14:17	1.4	5	270703.6275	-593856.7048
151380	7/15/2016 19:14	4.9	5	271432.2361	-595241.4011
151380	7/16/2016 16:16	1.4	4	270575.8063	-593982.4445
151380	7/18/2016 19:58	0.3	4	271192.289	-595082.5449
151381	8/27/2015 23:51	13.8	7	272225.5749	-595382.2489
151381	8/28/2015 5:52	6.5	9	271163.5334	-595095.6057
151381	8/28/2015 13:48	6.9	8	270512.9986	-594608.0286
151381	8/28/2015 20:09	5.8	7	271190.8479	-595096.9897
151381	8/29/2015 2:11	3.4	5	271184.6002	-595046.2227
151381	8/29/2015 8:17	6.7	7	270806.369	-594328.8179
151381	8/29/2015 14:22	7.4	7	270827.3229	-593780.9386
151381	8/29/2015 21:58	6.2	9	271165.2739	-595060.1042
151381	8/30/2015 3:59	7.4	5	271242.1649	-595176.2939
151381	8/30/2015 9:59	10.8	7	270728.9596	-594287.9679
151381	8/30/2015 16:32	11.7	9	270625.7472	-593738.3234
151381	8/30/2015 22:33	1.5	5	271107.0109	-594968.8254
151381	8/31/2015 4:33	15.4	9	270741.3243	-594942.2837
151381	8/31/2015 10:42	0.8	4	270772.8313	-593720.5596
151381	8/31/2015 22:55	11.7	9	271183.4922	-595040.7176
151381	9/1/2015 5:01	12.6	6	271155.3094	-595072.593
151381	9/1/2015 11:16	15.3	5	270911.4472	-593578.9791
151381	9/1/2015 17:25	7.8	7	270707.6231	-593895.3556
151381	9/1/2015 23:34	10.3	7	270590.6773	-594100.5249
151381	9/2/2015 5:45	11.2	9	270517.2141	-593787.0396
151381	9/2/2015 11:51	7.7	5	270947.3126	-593583.427
151381	9/2/2015 18:32	1.5	4	270615.3865	-594325.7602
151381	9/3/2015 0:54	0.9	4	271016.5388	-594900.6815
151381	9/3/2015 6:55	21.4	9	270696.0719	-594660.0708
151381	9/3/2015 13:30	7.3	8	270954.454	-593540.0061
151381	9/3/2015 19:32	9.8	6	270652.2213	-593774.0757
151381	9/4/2015 1:35	9	9	270769.9929	-593874.6275
151381	9/4/2015 7:42	9.1	9	270596.0389	-593503.2682
151381	9/4/2015 13:45	19.4	7	271072.2936	-593642.7677
151381	9/4/2015 19:45	0.8	4	270745.5704	-593906.3878
151381	9/5/2015 2:07	10.6	6	270829.3902	-594003.5395
151381	9/5/2015 8:25	9.5	8	270715.6743	-593881.8176
151381	9/5/2015 14:26	12.2	7	271111.3278	-594585.4063
151381	9/5/2015 20:52	8.7	9	270724.1964	-593883.7741
151381	9/6/2015 2:54	13.5	7	270790.9295	-593882.8532
151381	9/6/2015 9:03	17.2	7	270770.0103	-593689.6274
151381	9/6/2015 21:43	7	8	271416.2983	-595026.9806
151381	9/7/2015 3:50	13	7	271882.1892	-595224.356
151381	9/7/2015 9:51	1	5	271004.5041	-593485.3095
151381	9/7/2015 16:11	4.7	7	271015.488	-593599.0772
151381	9/7/2015 22:19	0.5	4	271186.2435	-595038.4184
151381	9/8/2015 4:40	11.7	7	271256.4135	-595335.3777
151381	9/8/2015 10:57	7.4	6	270889.3235	-593438.9632
151381	9/8/2015 17:13	9.9	8	271150.411	-593737.8748
151381	9/8/2015 23:15	15.7	8	271147.8143	-594424.7765
151381	9/9/2015 5:15	8.8	8	271066.8903	-595071.9607
151381	9/9/2015 11:16	10.8	6	270922.2388	-593470.0878
151381	9/9/2015 17:32	6.1	9	270574.9814	-594202.9171
151381	9/9/2015 23:53	12.6	7	271197.1137	-595024.7942
151381	9/10/2015 5:54	16.8	6	271105.3518	-595130.6095
151381	9/10/2015 12:37	1.2	4	270564.4736	-593578.4487
151381	9/10/2015 19:00	13.9	7	271218.4775	-595201.3859
151381	9/11/2015 1:23	0.7	4	271171.3454	-595043.303
151381	9/11/2015 7:23	8.1	8	270801.1803	-594467.4472
151381	9/11/2015 13:24	1.3	4	270525.8401	-593297.1369
151381	9/11/2015 19:26	5	7	271090.4837	-595105.5834
151381	9/12/2015 7:47	11.2	7	270808.9183	-594319.8782
151381	9/12/2015 13:49	19.4	7	270864.3089	-593914.9631
151381	9/12/2015 22:20	7.8	9	271207.756	-595065.4575
151381	9/13/2015 4:20	9.7	6	271235.3103	-595105.6058
151381	9/13/2015 10:55	16.9	6	270724.559	-593400.7695
151381	9/14/2015 6:53	9.8	5	270740.4277	-595067.4882
151381	9/14/2015 12:54	7	7	271097.1107	-593562.2518
151381	9/14/2015 18:56	0.8	4	270781.3805	-594032.6937
151381	9/16/2015 0:52	12.4	5	270630.489	-593894.3764
151381	9/16/2015 6:56	11.7	8	270499.9685	-593776.4856
151383	6/8/2017 20:24	8.8	9	272281.6461	-595647.5057
151383	6/8/2017 22:46	4.4	7	272197.0808	-595650.09
151383	6/9/2017 5:32	14.4	6	270546.9871	-594581.5177
151383	6/9/2017 6:15	7.6	6	270520.1465	-594626.6436
151383	6/9/2017 7:50	12.5	7	270514.7848	-594759.7385
151383	6/9/2017 10:59	10.6	7	270671.8341	-594976.5207
151383	6/9/2017 15:34	9.6	7	270635.5973	-595021.9323
151383	6/9/2017 18:30	6.5	6	270856.0682	-595159.2403
151383	6/9/2017 19:14	6.7	9	270746.6844	-595273.3416
151383	6/9/2017 19:54	10.6	9	270749.7118	-595372.9479
151383	6/10/2017 4:26	9	7	270839.6058	-594927.1106
151383	6/10/2017 13:33	6.6	8	270606.0843	-595288.6915
151383	6/10/2017 16:51	13.9	8	270346.6787	-594798.0752
151383	6/10/2017 17:13	8.8	7	270345.3351	-594753.8054
151383	6/11/2017 1:11	0.6	4	271070.181	-595396.4346
151383	6/11/2017 1:31	15.5	8	271122.5141	-595261.9108
151383	6/11/2017 3:32	18.4	8	270586.2482	-594635.7135
151383	6/11/2017 5:53	5.6	8	270519.7391	-593374.8673
151383	6/11/2017 6:15	5.6	6	270529.469	-593385.6497
151383	6/11/2017 10:34	10.6	9	270720.0611	-593778.6606
151383	6/11/2017 12:00	12.1	6	271059.6351	-594122.8222
151383	6/11/2017 13:53	9.8	6	270764.7546	-594630.2891
151383	6/11/2017 19:44	14.3	9	271201.0106	-595060.1241
151383	6/11/2017 20:29	11.7	8	271182.5565	-595071.7635
151383	6/12/2017 3:18	9.9	8	270988.2803	-595177.3744
151383	6/12/2017 5:26	0.3	4	270402.4009	-595394.5748
151383	6/12/2017 7:20	11.9	8	270450.0397	-595105.1113
151383	6/12/2017 11:16	8.2	6	270644.6761	-595320.7518
151383	6/12/2017 13:40	7	7	270745.6752	-595240.1395
151383	6/13/2017 2:27	8.9	8	271268.1274	-595102.391
151383	6/13/2017 4:03	5.6	8	271180.5349	-595005.3592
151383	6/13/2017 10:49	12.2	8	270575.5438	-595212.076
151383	6/13/2017 15:06	4.1	5	270681.5442	-594677.1288
151383	6/13/2017 23:25	0.3	4	270931.2332	-595156.9545
151383	6/13/2017 23:48	13.1	9	270978.548	-595166.5929
151383	6/14/2017 0:14	22.5	9	271034.2483	-595142.7431
151383	6/14/2017 2:43	7.7	8	271200.6737	-595049.0567
151383	6/14/2017 3:49	10.8	8	271172.824	-595060.9822
151383	6/14/2017 4:11	2.6	5	271172.824	-595060.9822
151383	6/14/2017 11:16	12.7	9	270653.3589	-594677.9853
151383	6/14/2017 14:51	3.7	5	270642.2824	-594622.9334
151383	6/15/2017 2:10	6.8	8	271037.6157	-595253.4168
151383	6/15/2017 3:08	15.6	8	271092.6428	-595207.4319
151383	6/15/2017 6:07	12.3	7	270782.9217	-595227.9298
151383	6/15/2017 6:39	0.9	4	270733.5886	-595151.886
151383	6/15/2017 9:09	9.4	8	270630.5535	-594855.9209
151383	6/15/2017 11:14	7	6	270686.2307	-594521.8987
151383	6/15/2017 16:39	13	8	270736.2795	-595240.4251
151383	6/15/2017 23:14	14.4	7	270777.8993	-595372.0911
151383	6/16/2017 1:05	17.4	8	270985.9547	-595410.0748
151383	6/16/2017 5:46	4.5	6	270896.3432	-595246.6365
151383	6/16/2017 8:46	12.6	8	270584.5856	-594890.5503
151383	6/16/2017 11:34	12	8	270688.585	-594599.3711
151383	6/16/2017 12:59	2.3	5	270640.9373	-594578.6635
151383	6/16/2017 13:20	6.5	5	270652.6863	-594655.8504
151383	6/16/2017 17:16	10.1	8	270630.9092	-595177.1613
151383	6/16/2017 19:00	13	7	270639.6323	-595154.7411
151383	6/16/2017 21:13	8.7	5	270974.2022	-595332.8892
151383	6/17/2017 3:13	15.7	8	271175.8563	-595160.5886
151383	6/17/2017 3:34	4.7	5	271271.4977	-595213.0646
151383	6/17/2017 22:24	6.6	8	270632.5904	-595232.4983
151383	6/17/2017 22:47	10.5	8	270585.6119	-595233.9254
151383	6/17/2017 23:14	9.2	7	270566.8204	-595234.4962
151383	6/18/2017 6:29	11.2	8	270591.3094	-595111.8987
151383	6/18/2017 18:01	0.2	4	271111.1674	-595816.1346
151383	6/18/2017 18:43	11.9	8	270653.3994	-595298.3316
151383	6/18/2017 19:21	16.9	8	270653.7356	-595309.399
151383	6/19/2017 1:31	0.8	4	270824.2307	-595658.6993
151383	6/19/2017 7:41	17.3	7	270595.0415	-595853.9818
151383	6/19/2017 19:25	9.1	8	270627.2294	-595365.5922
151383	6/19/2017 20:04	11.7	9	270794.6965	-595615.2869
151383	6/19/2017 20:25	8.5	8	270824.2307	-595658.6993
151383	6/20/2017 1:44	13.7	5	270885.2922	-595501.757
151383	6/20/2017 3:56	15.7	6	270987.9748	-595476.4788
151383	6/20/2017 7:31	9.2	7	270733.1559	-593900.1185
151383	6/20/2017 8:42	22.2	9	270583.499	-593616.6432
151383	6/20/2017 10:31	8.9	6	270353.3759	-594399.0754
151383	6/20/2017 11:38	21.6	7	270573.4912	-594525.3241
151383	6/20/2017 13:04	0.7	4	270704.6842	-594510.2602
151383	6/20/2017 14:26	15.7	6	270659.0547	-594555.9577
151383	6/20/2017 17:59	18.5	8	270602.7223	-595178.0176
151383	6/20/2017 18:58	9.6	6	270914.4899	-595534.1018
151383	6/20/2017 21:00	4.9	5	270933.3104	-595843.7005
151383	6/21/2017 3:51	21	6	270663.7838	-595021.0758
151383	6/21/2017 4:12	15	7	270655.7334	-595065.631
151383	6/21/2017 4:32	2.4	5	270441.6392	-594828.4256
151383	6/21/2017 7:36	1	4	269633.6855	-593922.3933
151383	6/21/2017 8:02	2.6	6	270695.2423	-593890.193
151383	6/21/2017 11:03	14.7	5	270599.3224	-594446.9955
151383	6/21/2017 12:07	0.2	4	270774.0978	-594009.6518
151383	6/21/2017 13:09	0.9	5	270844.2047	-593841.3532
151383	6/21/2017 19:23	9.4	7	271049.7384	-595651.8407
151383	6/21/2017 22:29	3.2	5	271268.8425	-595434.6976
151383	6/22/2017 8:50	9.5	5	270290.6508	-595121.0267
151383	6/22/2017 10:28	1.2	4	270532.247	-595025.0717
151383	6/22/2017 15:06	0.2	4	270204.3539	-592586.8316
151383	6/22/2017 20:41	7.1	5	271025.8953	-595486.4028
151383	6/22/2017 23:14	3.5	5	271066.5101	-595584.8651
151383	6/22/2017 23:50	12.6	8	271290.7487	-596154.0703
151383	6/23/2017 5:08	0.3	4	270993.7579	-596284.9614
151383	6/23/2017 9:39	6.7	8	270622.7108	-593050.48
151383	6/23/2017 10:38	8.2	7	270586.146	-593084.8248
151383	6/23/2017 11:15	7.2	5	270642.843	-593094.1799
151383	6/23/2017 11:36	0.2	4	270602.5788	-593006.7801
151383	6/23/2017 13:05	19.8	8	270504.6305	-593187.0023
151383	6/23/2017 16:33	19.4	6	270361.0393	-593102.7393
151383	6/23/2017 20:07	0.7	4	271055.0935	-595518.7471
151383	6/23/2017 20:31	13	8	270904.7573	-595523.3202
151383	6/23/2017 21:30	2.1	5	270907.1133	-595600.7914
151383	6/23/2017 22:15	0.4	4	270847.7338	-595813.0702
151383	6/25/2017 0:26	0.2	4	271263.4089	-594947.4476
151383	6/25/2017 14:24	0.2	4	270720.0092	-593158.302
151384	6/29/2016 18:05	2	4	272695.0761	-595634.8597
151384	6/29/2016 20:16	13.9	9	272568.8628	-595505.791
151384	6/29/2016 20:36	12.3	9	272711.4968	-595556.8137
151384	6/29/2016 20:57	7.5	9	272247.7077	-595460.2236
151384	6/29/2016 21:17	5.8	8	271911.0794	-595215.7198
151384	6/29/2016 21:38	9.7	8	271659.7582	-595300.9312
151384	6/29/2016 22:34	7.3	8	271423.468	-594953.6495
151384	6/30/2016 0:58	9.4	7	271294.2917	-595035.1283
151384	6/30/2016 1:19	9.9	8	271315.1053	-595100.9602
151384	6/30/2016 2:16	10.5	9	271412.0958	-595197.7043
151384	6/30/2016 4:45	3.7	8	271376.1989	-595254.186
151384	6/30/2016 8:53	7.7	7	271238.9297	-595070.0472
151384	6/30/2016 15:28	10.1	8	271402.0257	-595175.8558
151384	6/30/2016 17:52	8.4	7	271154.4792	-596003.1341
151384	6/30/2016 18:13	10	8	271198.0927	-595891.0314
151384	6/30/2016 18:33	6.5	9	271241.031	-595756.7938
151384	6/30/2016 20:05	9.9	9	271250.0506	-595435.2698
151384	6/30/2016 23:46	7.1	7	271335.2449	-595144.6573
151384	7/1/2016 0:12	22.7	9	271364.106	-595165.9334
151384	7/1/2016 0:58	4.5	5	271333.2222	-595078.2531
151384	7/1/2016 1:19	16.1	9	271373.8388	-595176.7146
151384	7/1/2016 4:05	15.8	9	271347.0004	-595221.8427
151384	7/1/2016 4:51	19.6	7	271384.9203	-595231.7651
151384	7/1/2016 7:02	6.8	6	271215.2383	-596145.292
151384	7/1/2016 11:04	13.7	6	270990.2687	-594933.606
151384	7/1/2016 13:47	16.6	8	271591.9632	-595236.5327
151384	7/1/2016 14:22	12.6	7	271971.8461	-595357.874
151384	7/1/2016 16:22	12.1	6	272427.246	-595487.9677
151384	7/1/2016 16:43	9.4	5	272009.0915	-595345.6591
151384	7/1/2016 18:12	0.7	4	271861.7365	-595139.6823
151384	7/1/2016 21:30	4.8	9	271309.7968	-595544.2262
151384	7/1/2016 21:55	7.8	7	271156.4283	-595449.1977
151384	7/1/2016 22:44	4.3	7	271071.8308	-595141.5995
151384	7/2/2016 0:22	21.4	9	271323.1524	-595056.4046
151384	7/2/2016 0:58	8	7	271472.1315	-595007.5549
151384	7/2/2016 4:17	8.2	8	271418.7937	-595108.8791
151384	7/2/2016 6:54	9.4	6	270642.3027	-594933.1074
151384	7/2/2016 9:20	17.1	7	270927.867	-595046.2806
151384	7/2/2016 15:33	11.5	7	270695.6698	-595141.9608
151384	7/2/2016 19:18	7.9	9	271352.1431	-596008.1931
151384	7/2/2016 19:48	11.7	9	271380.6698	-596018.4017
151384	7/3/2016 3:24	12.1	9	271266.7793	-595058.1215
151384	7/3/2016 4:08	10.4	9	271192.289	-595082.5449
151384	7/3/2016 8:48	18.4	8	271016.8361	-595497.7559
151384	7/3/2016 21:46	11.4	9	271516.2689	-596147.2
151384	7/4/2016 2:13	14.6	9	271241.7435	-596089.0976
151384	7/4/2016 4:27	7.8	9	271306.3838	-595123.3811
151384	7/4/2016 6:39	10.6	9	271384.8748	-594921.5924
151384	7/4/2016 12:42	10.2	7	271220.9287	-596023.2663
151384	7/4/2016 13:04	5.1	8	271230.6239	-595723.878
151384	7/4/2016 13:26	15.2	8	271263.1536	-595556.7242
151384	7/4/2016 22:33	7.9	7	272486.247	-595264.6104
151384	7/4/2016 23:12	7.3	6	272383.9091	-595300.9732
151384	7/5/2016 2:08	9.7	9	272711.8356	-595567.8809
151384	7/5/2016 14:44	15.4	9	271695.316	-595233.381
151384	7/5/2016 15:06	11.2	8	272123.1938	-595386.4848
151384	7/6/2016 4:02	10.5	7	272826.283	-595619.7647
151384	7/6/2016 9:26	13.3	8	271239.0092	-595690.3901
151384	7/6/2016 11:46	6.3	5	271231.3361	-596056.182
151384	7/6/2016 13:25	4.1	5	271239.7218	-596022.6942
151384	7/6/2016 13:47	11.7	6	271223.2872	-596100.737
151384	7/6/2016 20:05	2.5	6	272626.2549	-595537.2676
151384	7/6/2016 20:26	11.5	5	272458.0598	-595265.4726
151384	7/7/2016 4:20	10.5	8	272826.6219	-595630.8319
151384	7/7/2016 5:40	4.4	6	272712.1744	-595578.9482
151384	7/7/2016 6:22	10.5	8	272190.9938	-595450.8791
151384	7/7/2016 20:43	18.1	9	272440.6223	-595310.3165
151384	7/7/2016 23:21	11.6	8	272524.1686	-595274.528
151384	7/8/2016 0:44	0.5	5	272460.0908	-595331.8764
151384	7/8/2016 4:53	5.2	7	272741.3791	-595611.2869
151384	7/8/2016 15:21	8.8	6	271273.2237	-595578.5727
151384	7/8/2016 17:53	6.2	9	272484.6374	-595519.4453
151384	7/9/2016 2:26	0.4	4	272458.8188	-595597.7782
151384	7/9/2016 6:13	5.9	7	271600.3466	-595203.0442
151384	7/9/2016 6:34	7	7	271571.4847	-595181.7688
151384	7/9/2016 10:08	11.1	5	271052.8011	-596061.6158
151384	7/9/2016 11:35	8.7	6	271030.9776	-595962.5823
151384	7/9/2016 12:44	8.7	7	271040.3741	-595962.2964
151384	7/9/2016 13:08	0.4	5	271260.5368	-596088.5254
151384	7/9/2016 17:29	12.6	8	270885.5731	-594892.4798
151384	7/9/2016 21:57	2.5	6	272750.7752	-595610.9992
151384	7/9/2016 23:31	0.3	5	272692.0271	-595535.2545
151384	7/10/2016 6:39	6	7	271744.6578	-595309.4193
151384	7/10/2016 12:05	7.7	5	271177.9885	-596157.5034
151384	7/10/2016 13:39	14.7	6	271325.9759	-596075.4551
151384	7/10/2016 14:56	11.8	5	271294.7122	-595666.5388
151384	7/10/2016 22:53	0.8	4	272501.0596	-595441.3996
151384	7/11/2016 0:15	14.6	7	272003.413	-595467.6863
151384	7/11/2016 0:35	9.6	7	271908.44	-595437.3529
151384	7/11/2016 14:17	6.6	5	271269.5964	-596077.172
151384	7/11/2016 16:13	13.4	5	272700.7455	-595512.8323
151384	7/11/2016 20:57	19.4	6	272730.6277	-595567.3056
151384	7/12/2016 14:40	7	5	271138.044	-596081.1768
151384	7/12/2016 15:34	18.7	7	271204.1571	-596090.2419
151384	7/12/2016 17:19	1.3	5	271604.6004	-596576.5285
151384	7/13/2016 0:28	7.7	7	271520.4583	-595050.3926
151384	7/13/2016 6:56	5.4	7	270280.9039	-594489.8964
151384	7/13/2016 7:45	1.6	4	270507.0542	-594505.1866
151384	7/13/2016 15:34	18.8	6	271221.6026	-596045.4008
151384	7/13/2016 17:23	22.4	6	271219.581	-595978.9973
151384	7/13/2016 19:31	2.1	6	271283.711	-596231.827
151384	7/14/2016 0:26	11.4	6	271418.2111	-595707.0871
151384	7/14/2016 4:42	16.2	8	271338.7016	-595875.6723
151384	7/14/2016 5:02	1.1	5	271122.8865	-595583.1495
151384	7/14/2016 5:27	0.9	4	271326.2715	-595776.3531
151384	7/14/2016 16:16	10.8	6	271257.8409	-595999.9875
151384	7/14/2016 18:17	4.8	6	272217.4906	-595394.6813
151384	7/14/2016 22:08	0.1	4	271393.9788	-595220.4115
151384	7/15/2016 0:18	2.2	5	271850.6521	-595084.6323
151384	7/15/2016 2:22	4.9	6	271845.985	-595239.8619
151384	7/15/2016 2:42	0.8	5	271831.861	-595085.2058
151384	7/15/2016 6:33	7.8	5	271157.4753	-595792.5701
151384	7/15/2016 8:33	6	7	271109.1806	-596059.9002
151384	7/15/2016 15:27	0.7	4	271265.8894	-595955.4324
151384	7/15/2016 16:06	0.9	5	271262.8956	-596165.996
151384	7/15/2016 17:02	6.3	5	271103.455	-595871.7569
151384	7/15/2016 17:40	12.6	6	270982.312	-595908.6752
151384	7/15/2016 21:20	1	4	271243.4283	-596144.4337
151384	7/15/2016 21:58	7.5	5	271281.352	-596154.3565
151384	7/16/2016 6:27	14.7	7	271277.9819	-596043.6842
151384	7/16/2016 13:33	7.5	5	270228.1875	-593062.4598
151384	7/16/2016 14:41	1.6	4	270339.6028	-593945.3059
151384	7/16/2016 17:48	0.5	4	271360.1912	-595963.6379
151384	7/16/2016 19:50	12.1	5	271254.1729	-596188.4165
151384	7/16/2016 22:21	11.7	7	271281.352	-596154.3565
151384	7/17/2016 0:27	1.5	4	271305.8346	-596031.7585
151384	7/17/2016 4:52	6	5	271267.8718	-595711.6664
151384	7/17/2016 7:11	0.2	4	271160.134	-595570.9382
151384	7/17/2016 7:47	0.4	4	271212.8799	-596067.8214
151384	7/17/2016 8:07	10.7	6	271100.1208	-596071.2534
151384	7/17/2016 10:38	0.3	4	271254.4316	-595579.1449
151384	7/17/2016 11:33	1.4	4	271741.9569	-595220.8806
151384	7/17/2016 16:33	5.8	5	272122.1795	-595353.2829
151384	7/17/2016 18:01	0.4	4	272217.1524	-595383.6141
151384	7/17/2016 19:18	14.9	6	272561.4986	-595572.482
151384	7/17/2016 22:42	0.3	4	272438.2529	-595232.8454
151384	7/17/2016 23:19	0.1	4	271871.8258	-593621.7207
151384	7/18/2016 5:48	1.1	4	271831.584	-595384.3105
151384	7/18/2016 10:09	2	4	269987.2906	-596282.287
151384	7/18/2016 12:40	4.1	5	272286.6446	-595503.344
151384	7/19/2016 9:56	0.3	4	271108.507	-596037.7657
151384	7/19/2016 20:19	0.7	4	272271.2352	-595614.5911
151384	7/28/2016 6:35	0.4	4	270752.6682	-594542.0349
151384	7/28/2016 23:12	3.6	4	271346.8738	-596761.6202
151384	7/29/2016 6:17	0.3	4	271317.5905	-596108.943
151385	5/25/2017 20:22	4.3	6	272275.5762	-595664.3076
151385	5/25/2017 21:53	6	9	272172.3782	-595488.004
151385	5/25/2017 22:14	6.6	8	272207.0272	-595421.5874
151385	5/25/2017 22:55	8.4	9	272173.1199	-595358.3732
151385	5/25/2017 23:17	8.3	7	272098.3051	-595433.7711
151385	5/26/2017 1:03	16.4	8	272061.9448	-595351.7994
151385	5/26/2017 2:26	10	9	271382.859	-595133.237
151385	5/26/2017 3:27	11.3	9	270850.5047	-594852.5589
151385	5/26/2017 4:17	6.8	8	270544.5524	-594253.6912
151385	5/26/2017 4:37	7.6	8	270622.8897	-594139.4262
151385	5/26/2017 6:06	6.6	5	270777.8688	-594164.6259
151385	5/26/2017 6:29	10.2	8	270802.6084	-594297.9146
151385	5/26/2017 6:50	8.6	8	270713.5386	-594461.2492
151385	5/26/2017 11:34	17.8	9	270846.8696	-595506.2485
151385	5/26/2017 12:01	24.7	7	270897.2267	-595368.4631
151385	5/26/2017 13:23	10.1	7	270405.7692	-594823.9757
151385	5/26/2017 19:14	8.5	7	271207.4088	-595239.3868
151385	5/26/2017 20:17	5.8	9	271430.3679	-596229.5755
151385	5/26/2017 22:17	9	8	271635.705	-596331.8763
151385	5/27/2017 2:09	5.4	9	271404.9687	-595797.2187
151385	5/27/2017 2:30	5	8	271298.0381	-596208.128
151385	5/27/2017 4:46	7	7	270789.2705	-595313.0343
151385	5/27/2017 5:48	6.1	7	270746.7284	-594965.3825
151385	5/27/2017 18:39	6.5	8	270216.2605	-595303.8482
151385	5/28/2017 2:04	9.6	6	269940.0163	-595746.4628
151385	5/28/2017 7:13	8.1	8	269930.7505	-593392.7382
151385	5/29/2017 5:32	8.1	7	269404.4691	-592779.4503
151385	5/29/2017 12:40	0.4	4	271155.1436	-594541.9773
151385	5/29/2017 16:42	9.1	7	270139.7201	-595757.0254
151385	5/29/2017 17:39	5	8	270429.192	-595750.4583
151385	5/29/2017 18:14	10.7	5	270753.6197	-596058.5282
151385	5/29/2017 19:40	9.8	5	271344.1582	-596023.9448
151385	5/30/2017 3:48	2.3	5	272394.5251	-595740.4298
151385	5/30/2017 4:49	6	6	272729.2046	-595520.8232
151385	5/30/2017 14:51	9.5	8	271390.2806	-594944.6908
151385	5/30/2017 17:11	5.5	7	271360.4558	-594984.3713
151385	5/31/2017 6:55	5.9	8	271598.7266	-594563.9113
151385	5/31/2017 7:57	15.1	7	271439.3963	-594241.9747
151385	5/31/2017 8:28	12.2	7	271405.5369	-594210.8809
151385	5/31/2017 8:49	9.4	6	271390.9776	-594226.8334
151385	5/31/2017 14:19	17.5	7	270053.177	-595167.0007
151385	5/31/2017 16:07	5.5	7	269685.1828	-595623.4665
151385	5/31/2017 18:40	5.3	6	269728.4733	-595593.3543
151385	5/31/2017 19:00	6.9	8	269699.4851	-595474.5947
151385	5/31/2017 19:50	8.3	9	270006.2676	-594953.5173
151385	5/31/2017 20:53	4.3	7	270021.5016	-594959.702
151385	5/31/2017 22:37	7.2	9	270044.4868	-594942.3888
151385	6/1/2017 3:52	1.7	4	269893.958	-595002.339
151385	6/1/2017 8:17	0.7	4	269876.1936	-593888.4618
151385	6/1/2017 13:53	11.3	5	269754.511	-593627.389
151385	6/1/2017 14:40	11.1	8	269896.7601	-593915.533
151385	6/1/2017 17:41	8.2	7	269935.974	-594651.0127
151385	6/1/2017 18:03	7.1	7	270044.4537	-594724.1604
151385	6/1/2017 18:44	16.4	8	270096.967	-594998.4013
151385	6/1/2017 20:04	6.7	9	270881.2962	-595092.0074
151385	6/1/2017 22:53	9.9	8	271079.6167	-595150.2246
151385	6/2/2017 2:02	16.4	8	271185.5888	-595171.3699
151385	6/2/2017 2:51	13.6	8	271203.9758	-595157.517
151385	6/2/2017 8:31	6	7	271090.9655	-594627.0136
151385	6/2/2017 8:57	1.2	4	271585.0352	-594361.6061
151385	6/2/2017 11:03	0.6	4	271122.6541	-594463.2067
151385	6/2/2017 12:47	9.7	8	271030.7663	-594595.6124
151385	6/2/2017 13:30	8.9	9	271095.562	-594623.5504
151385	6/2/2017 14:25	0.8	4	272004.0022	-594470.6769
151385	6/2/2017 14:52	11.4	7	271378.833	-594908.4833
151385	6/2/2017 17:44	16.9	7	272676.6975	-595556.7712
151385	6/2/2017 19:22	6.7	9	272545.1189	-595559.69
151385	6/2/2017 20:21	14.5	9	272657.8788	-595464.2951
151385	6/2/2017 21:40	4.9	9	272622.4375	-595566.1862
151385	6/2/2017 22:21	10	9	272575.9904	-595554.3144
151385	6/2/2017 22:42	10.2	7	272633.8733	-595540.3577
151385	6/2/2017 23:54	14.1	8	272618.3743	-595556.3407
151385	6/3/2017 6:21	8.9	8	272310.1715	-595380.771
151385	6/3/2017 6:45	11.1	6	272079.6954	-595347.934
151385	6/3/2017 8:44	8.7	6	271499.171	-594969.0667
151385	6/3/2017 9:13	11.3	6	271467.9491	-594870.3193
151385	6/3/2017 9:52	11.7	8	271341.9799	-594840.9244
151385	6/3/2017 19:40	4.9	9	272394.2685	-595393.7086
151385	6/3/2017 22:07	22	9	272241.2285	-595309.7659
151385	6/4/2017 0:48	7.4	9	272295.1119	-595411.141
151385	6/4/2017 1:10	11.7	9	272331.4176	-595398.9535
151385	6/4/2017 2:59	6	7	272184.6316	-595365.7758
151385	6/4/2017 4:01	11.1	7	272065.2705	-595368.3143
151385	6/4/2017 5:30	5.9	7	271726.6818	-595182.5749
151385	6/4/2017 5:53	13.5	7	271662.9883	-595160.1467
151385	6/4/2017 6:40	13.4	7	271720.6948	-594924.648
151385	6/4/2017 7:03	18.2	6	271680.5084	-594809.5581
151385	6/4/2017 7:23	5.7	8	271617.5656	-594842.4951
151385	6/4/2017 7:43	1.7	6	271536.9501	-594943.5443
151385	6/4/2017 8:31	14.3	7	271493.0953	-594954.851
151385	6/4/2017 11:07	7.5	7	270035.1927	-594728.8722
151385	6/4/2017 11:59	3.7	8	270097.2334	-594541.9941
151385	6/4/2017 14:45	11.2	8	270552.8681	-594744.1809
151385	6/4/2017 17:22	11	7	271788.5479	-595299.2182
151385	6/4/2017 18:48	12.9	8	272456.4914	-595552.4312
151385	6/5/2017 1:06	13.4	8	272434.0939	-595496.6204
151385	6/5/2017 1:27	7.1	7	272384.3967	-595501.4634
151385	6/6/2017 8:41	10.9	5	271807.182	-594492.194
151385	6/6/2017 9:17	10	5	271570.6375	-594537.0735
151385	6/6/2017 11:16	5.4	9	271033.5977	-594410.5283
151385	6/6/2017 19:41	13.7	6	272097.1605	-595119.201
151385	6/7/2017 3:45	21.8	8	271021.3275	-594810.8067
151385	6/7/2017 5:50	9.3	8	270857.6081	-595117.0985
151385	6/7/2017 10:11	2.7	5	270806.5144	-595261.5531
151385	6/7/2017 11:16	1.6	4	270804.128	-595213.992
151385	6/7/2017 11:48	12.8	9	270687.8611	-595287.3146
151385	6/8/2017 1:35	4.6	7	271076.2695	-595225.6543
151385	6/8/2017 2:05	6.6	6	271113.8824	-595194.6001
151385	6/8/2017 2:25	0.3	4	271427.2552	-594923.6244
151385	6/8/2017 4:08	12.3	7	271195.0364	-595049.2283
151386	7/13/2016 20:35	5.7	8	272703.7947	-595612.4375
151386	7/13/2016 20:55	2.6	6	272678.3164	-595701.8383
151386	7/13/2016 22:53	9.1	8	272124.208	-595419.6867
151386	7/13/2016 23:14	19.7	5	271519.4462	-595017.1905
151386	7/13/2016 23:35	17.6	9	270916.0855	-594658.9207
151386	7/14/2016 1:04	0.8	4	270839.5507	-594306.7613
151386	7/14/2016 1:49	9.7	8	270601.32	-594203.2247
151386	7/14/2016 3:01	10.7	8	270588.563	-594092.8347
151386	7/14/2016 3:25	6.7	8	270618.7641	-594158.3837
151386	7/14/2016 4:05	14.6	8	270621.7905	-594257.9915
151386	7/14/2016 4:25	8.5	8	270622.1268	-594269.059
151386	7/14/2016 6:37	8.2	8	270516.4491	-594504.9013
151386	7/14/2016 7:16	13.5	9	270471.1548	-594561.6653
151386	7/14/2016 7:40	20.3	5	270463.44	-594617.288
151386	7/14/2016 8:07	21.3	9	270484.2466	-594683.1222
151386	7/14/2016 8:33	10.1	7	270496.3305	-594771.3766
151386	7/14/2016 10:21	0.4	4	270524.5161	-594770.5206
151386	7/14/2016 14:37	6.7	6	270400.6984	-594718.8919
151386	7/14/2016 16:20	4.9	6	270536.6004	-594858.7749
151386	7/14/2016 16:41	5.9	7	270717.8022	-594941.8909
151386	7/14/2016 17:30	8.1	8	270695.9844	-594842.8551
151386	7/14/2016 18:07	10.9	8	270802.3608	-594939.3206
151386	7/14/2016 18:52	9.3	7	270919.758	-594470.488
151386	7/14/2016 19:13	7.1	8	270980.5045	-594612.6504
151386	7/14/2016 19:33	11.7	8	271028.8604	-594965.6648
151386	7/14/2016 20:58	13.8	8	270560.08	-594702.9745
151386	7/14/2016 21:44	9.7	7	270595.6433	-594635.4281
151386	7/14/2016 22:30	1.3	5	270634.548	-594368.3812
151386	7/14/2016 22:54	7.7	8	270726.4529	-593988.9445
151386	7/15/2016 1:21	12.4	8	270792.186	-593676.7676
151386	7/15/2016 1:42	7.1	8	270791.513	-593654.6324
151386	7/15/2016 2:07	12.7	9	270741.1783	-593545.3842
151386	7/15/2016 4:36	7	8	270673.4026	-593480.9772
151386	7/15/2016 5:22	6.9	8	270673.739	-593492.0448
151386	7/15/2016 6:54	13.5	5	271036.1309	-593968.4484
151386	7/15/2016 7:19	13.3	7	271199.5422	-594085.3299
151386	7/15/2016 8:03	19.3	9	270892.2465	-594493.4802
151386	7/15/2016 8:23	20.8	9	270605.0574	-594945.3166
151386	7/15/2016 9:06	13.6	8	270807.4077	-595105.3317
151386	7/15/2016 9:42	12.4	7	270676.2059	-595120.397
151386	7/15/2016 11:05	12.7	7	270565.1397	-595179.1592
151386	7/15/2016 14:46	21.3	7	270725.202	-595185.3737
151386	7/15/2016 20:38	14.5	9	270813.4385	-594994.372
151386	7/16/2016 0:37	8.6	7	270871.494	-595047.995
151386	7/16/2016 1:00	16.2	8	270844.317	-595082.0542
151386	7/16/2016 2:36	7.4	7	270768.8162	-595073.2719
151386	7/16/2016 5:08	9.6	8	270807.7442	-595116.399
151386	7/16/2016 6:40	9.8	7	270727.8703	-594963.7401
151386	7/16/2016 8:31	5.5	6	270707.6881	-594299.6922
151386	7/16/2016 9:37	16.3	8	270714.9892	-593302.4672
151386	7/16/2016 10:03	8.9	9	270666.6753	-593259.6242
151386	7/16/2016 13:33	10.5	7	270173.8247	-592510.212
151386	7/16/2016 15:47	6.2	5	270382.8193	-592581.4148
151386	7/16/2016 21:55	4.5	7	270832.5659	-595004.8681
151386	7/17/2016 1:54	11.9	8	270804.716	-595016.7925
151386	7/17/2016 3:50	11.8	8	270767.1341	-595017.9349
151386	7/17/2016 6:49	15.5	8	270658.4236	-595154.1701
151386	7/17/2016 9:09	11	8	270648.7111	-595453.5601
151386	7/17/2016 11:00	9.6	8	270542.599	-594127.4642
151386	7/17/2016 12:11	10.8	7	270682.1237	-593458.5564
151386	7/17/2016 12:41	10.1	6	270700.9114	-593457.9854
151386	7/17/2016 15:50	1	4	270979.7647	-593970.1635
151386	7/17/2016 20:41	8.2	9	270853.376	-595070.7012
151386	7/17/2016 22:30	8.7	7	270863.4446	-595092.5503
151386	7/17/2016 22:59	19.8	8	270842.6344	-595026.7172
151386	7/18/2016 0:07	5.5	6	270804.716	-595016.7925
151386	7/18/2016 1:55	3.4	5	270717.1295	-594919.756
151386	7/18/2016 5:35	3.9	8	270739.284	-595029.8591
151386	7/18/2016 5:56	0.3	4	270796.6663	-595061.3477
151386	7/18/2016 8:19	11.5	9	270574.4203	-593317.8169
151386	7/18/2016 8:40	15.9	7	270435.5148	-593078.3223
151386	7/18/2016 10:07	8.1	9	269861.179	-592120.8838
151386	7/18/2016 10:30	15.4	8	270060.7694	-592192.3792
151386	7/18/2016 17:13	5.9	8	270325.8038	-592871.1726
151386	7/18/2016 21:14	7.9	8	270900.3537	-595069.2726
151386	7/18/2016 21:36	14.3	8	270956.3902	-595056.4906
151386	7/18/2016 22:18	9.7	7	271040.6131	-595042.8507
151386	7/18/2016 23:50	15.9	9	271255.6986	-595003.0706
151386	7/19/2016 1:45	12	8	271268.1274	-595102.391
151386	7/19/2016 3:36	10	8	271362.4202	-595110.5966
151386	7/19/2016 8:15	9.3	5	270783.5188	-594319.5426
151386	7/19/2016 9:56	6.7	6	270543.2334	-593529.2437
151386	7/19/2016 11:29	9.6	8	270254.3414	-592685.0165
151386	7/19/2016 13:12	5.1	5	270191.2461	-591845.0015
151386	7/19/2016 13:32	4.8	6	270311.312	-591464.7016
151386	7/19/2016 14:08	7.6	6	270274.4169	-591487.9779
151386	7/19/2016 19:55	14.5	5	270892.641	-595124.8953
151386	7/19/2016 22:16	10.3	8	271064.7926	-595219.357
151386	7/20/2016 0:52	10.5	9	271351.6761	-595066.6133
151386	7/20/2016 1:12	11	9	271372.8273	-595143.5125
151386	7/20/2016 1:34	13.5	8	271323.1524	-595056.4046
151386	7/20/2016 2:46	10.4	8	271172.4871	-595049.9148
151386	7/20/2016 3:08	11.9	9	271181.5457	-595038.5614
151386	7/20/2016 3:34	9.4	8	271172.1502	-595038.8474
151386	7/20/2016 4:41	4.7	6	271192.289	-595082.5449
151386	7/20/2016 5:51	10.8	7	271173.4979	-595083.1169
151386	7/20/2016 6:11	8.9	7	270924.5009	-594935.6065
151386	7/20/2016 13:38	17.3	8	270223.7633	-591367.6556
151386	7/20/2016 15:51	7	7	270361.6486	-591884.1416
151386	7/20/2016 18:31	3.4	8	270215.7717	-592963.1353
151386	7/20/2016 21:56	2.9	7	270733.1559	-593900.1185
151386	7/21/2016 0:53	15.5	9	270669.4138	-593968.5225
151386	7/21/2016 3:25	4.4	6	270543.9251	-593861.5573
151386	7/21/2016 6:22	1.2	5	270457.6799	-593498.6086
151386	7/21/2016 6:44	23	8	270408.6943	-593433.6289
151386	7/21/2016 7:27	11.6	8	270113.1104	-592678.2234
151386	7/21/2016 8:03	15.7	9	270098.0037	-592180.1719
151386	7/21/2016 8:43	14.6	9	269904.1142	-591676.4599
151386	7/21/2016 9:27	1.8	6	270010.4346	-591152.564
151386	7/21/2016 9:48	9.8	8	270069.7958	-590940.278
151386	7/21/2016 10:09	9.5	8	269721.316	-590917.6068
151386	7/21/2016 14:51	12.9	6	269883.9883	-592563.3125
151386	7/21/2016 15:13	8.4	6	270078.218	-592457.7222
151386	7/22/2016 0:02	7.6	6	270784.5541	-594662.9202
151386	7/22/2016 0:48	14.3	8	270814.7583	-594728.4681
151386	7/22/2016 5:12	4.6	5	270730.5381	-594742.1059
151386	7/22/2016 7:22	3.5	6	270557.0544	-594603.3672
151386	7/22/2016 7:49	0.4	4	270624.1647	-594645.6393
151386	7/22/2016 10:42	13.1	8	270570.8199	-594746.9589
151386	7/22/2016 11:06	8	8	270570.1475	-594724.824
151386	7/22/2016 11:57	5.9	7	270588.2654	-594702.1183
151386	7/22/2016 13:54	10.8	8	270851.8859	-593475.551
151386	7/22/2016 15:44	14.9	6	270797.2053	-593532.603
151386	7/22/2016 16:06	8	5	270762.3214	-593622.2864
151386	7/22/2016 17:47	6.7	7	270382.5143	-593190.7105
151386	7/22/2016 18:24	20.6	7	270468.7188	-592933.301
151386	7/23/2016 5:34	6.7	7	270526.5163	-594526.7509
151386	7/23/2016 6:14	12.2	5	270481.2064	-594273.3395
151386	7/23/2016 6:45	3.5	6	270524.4822	-594150.17
151386	7/23/2016 7:47	21.3	9	270615.4014	-594047.7082
151386	7/23/2016 8:18	11.3	9	270662.0374	-594035.2134
151386	7/23/2016 9:16	4.4	8	270787.8393	-593843.0671
151386	7/23/2016 10:46	13.7	9	270795.551	-593787.4435
151386	7/23/2016 11:34	4.5	6	270811.6471	-593698.3315
151386	7/23/2016 13:13	15.6	7	270826.7035	-593265.8371
151386	7/23/2016 13:34	12.6	6	270774.3796	-593400.3627
151386	7/23/2016 16:51	16.5	9	270434.5065	-593045.1192
151386	7/23/2016 17:17	21.9	8	270224.819	-592641.6005
151386	7/23/2016 17:37	5.6	6	270192.9462	-592520.7099
151386	7/23/2016 18:38	6.5	8	270241.9256	-592585.6915
151386	7/24/2016 1:41	17.2	8	270626.5185	-594723.1115
151386	7/24/2016 4:10	11.8	7	270641.6098	-594600.7985
151386	7/24/2016 10:15	14	7	270376.1448	-593290.6049
151386	7/24/2016 16:35	9.7	7	270538.2287	-593983.586
151386	7/24/2016 16:56	8.2	5	270556.3054	-593340.523
151386	7/24/2016 17:33	13.2	7	270244.9592	-592995.4834
151386	7/24/2016 18:12	8.9	8	270222.7929	-592265.0102
151386	7/24/2016 18:32	11.1	8	270427.4311	-592502.5143
151386	7/24/2016 18:54	18.4	9	270354.3194	-592881.3849
151386	7/24/2016 19:18	7.4	5	270346.2701	-592925.941
151386	7/24/2016 21:58	7.6	7	270760.3294	-593866.059
151386	7/25/2016 4:15	8.3	7	271257.0467	-595047.3402
151386	7/25/2016 12:30	6.6	5	270274.4828	-593038.8991
151386	7/25/2016 12:51	7.7	5	270704.5862	-593269.5498
151386	7/25/2016 13:36	8.1	6	270921.6498	-593296.183
151386	7/25/2016 14:27	7	5	270876.028	-593341.8823
151386	7/25/2016 19:55	8.1	5	270746.9491	-594353.8875
151386	7/25/2016 22:10	2	6	270657.058	-594799.7273
151386	7/25/2016 23:38	11.6	7	270753.7018	-594885.4115
151386	7/26/2016 3:26	11.6	8	271172.1502	-595038.8474
151386	7/26/2016 3:49	11.2	7	271124.499	-595018.1426
151386	7/26/2016 6:22	15.2	6	270701.3206	-594399.5853
151386	7/26/2016 7:49	5.3	8	270657.9783	-593592.2244
151386	7/26/2016 13:25	6.3	5	271181.7232	-593808.9274
151386	7/26/2016 17:25	6.7	5	271199.5422	-594085.3299
151386	7/26/2016 18:45	0.5	4	271040.846	-594123.3939
151386	7/26/2016 22:34	0.5	4	270808.3914	-594828.3607
151386	7/26/2016 23:56	9.9	8	270729.8654	-594719.971
151386	7/27/2016 0:21	0.7	5	270701.0072	-594698.6927
151386	7/27/2016 4:27	11.6	8	270769.1282	-594774.166
151386	7/27/2016 12:04	0.8	4	270647.6628	-594800.0128
151386	7/27/2016 13:59	0.8	5	270828.8099	-594262.7769
151386	7/27/2016 21:51	0.3	5	270643.6275	-594667.2033
151386	7/27/2016 23:18	9.2	5	270614.7697	-594645.9247
151386	7/27/2016 23:56	0.4	4	270679.8626	-594621.7915
151386	7/28/2016 4:03	1.4	4	270680.5353	-594643.9264
151386	7/28/2016 4:55	0.6	4	270623.8482	-594944.7458
151386	7/28/2016 5:19	10.7	5	270642.9549	-594645.0684
151386	7/28/2016 5:42	11.1	8	270622.4835	-594590.3019
151386	7/28/2016 7:45	14.5	5	270836.4638	-593586.7985
151386	7/28/2016 8:07	15.2	7	270975.3529	-593516.1067
151386	7/28/2016 8:48	0.5	4	271060.9458	-593856.9152
151386	7/28/2016 9:37	0.4	4	270824.7431	-593819.7894
151386	7/28/2016 10:07	5.4	5	270852.9258	-593818.9324
151386	7/28/2016 10:32	0.3	4	270758.3107	-593799.6535
151386	7/28/2016 12:52	0.7	4	270949.5281	-593594.4374
151386	7/28/2016 17:25	12.6	7	271318.2992	-593970.9352
151386	7/28/2016 18:53	0.2	4	271289.6882	-593340.3691
151386	7/28/2016 19:31	2.3	5	270837.1369	-593608.9338
151386	7/28/2016 20:42	0.2	4	270645.2879	-594412.3658
151386	7/29/2016 2:16	2.4	4	270758.3624	-594420.007
151386	7/29/2016 7:26	3.9	5	270591.5263	-593261.9077
151386	7/29/2016 7:48	0.1	4	270382.1783	-593179.6429
151386	7/29/2016 8:10	11.2	6	270236.2271	-592707.7221
151386	7/29/2016 9:20	14	5	270237.2116	-592120.5582
151386	7/29/2016 13:20	0.9	4	270519.7195	-593064.687
151386	7/29/2016 16:16	0.6	4	270968.9549	-593305.8217
151386	7/29/2016 19:28	0.3	4	271092.9443	-594908.3264
151386	7/29/2016 19:49	0.7	4	270755.7202	-594951.816
151386	7/29/2016 21:03	3.9	5	270739.9333	-594741.8204
151386	7/29/2016 22:35	0.7	4	270850.3198	-594660.9207
151386	7/29/2016 23:15	0.8	4	270730.5381	-594742.1059
151386	7/30/2016 0:34	5.2	5	270683.5622	-594743.5336
151386	7/30/2016 6:41	0.5	4	270533.9114	-594770.2353
151386	7/30/2016 7:18	0.9	4	270627.5273	-594756.3139
151386	7/30/2016 17:24	0.7	4	271475.6931	-594198.7729
151386	7/30/2016 20:00	0.2	4	271135.8021	-594153.7372
151386	7/30/2016 22:44	0.2	4	270635.5774	-594711.7586
151386	7/30/2016 23:26	1.4	4	270513.4404	-594715.4687
151386	7/31/2016 7:59	0.3	4	270783.7734	-593400.0771
151386	7/31/2016 13:34	1.2	4	270394.2601	-593267.8991
151386	8/1/2016 7:39	12.2	5	270879.7925	-594083.9824
151386	8/1/2016 8:33	0.2	4	270792.8866	-594009.0805
151386	8/1/2016 11:04	0.7	4	270714.3673	-593900.6896
151386	8/1/2016 17:13	0.2	4	270956.2284	-593505.6107
151386	8/2/2016 3:39	0.8	4	270502.0286	-594649.3492
151386	8/3/2016 9:54	0.7	4	270644.1883	-593138.4507
151386	8/3/2016 15:36	0.2	4	270514.024	-593186.7169
151386	8/3/2016 15:56	0.3	4	270502.2962	-593419.7086
151386	8/3/2016 20:26	0	4	271173.4594	-594772.9436
151386	8/4/2016 2:21	0.1	4	270006.7701	-595063.1704
152311	6/22/2017 23:05	10.9	8	272280.0525	-595718.4509
152311	6/23/2017 0:21	9.7	8	272380.0033	-595511.5676
152311	6/23/2017 1:02	13	5	271448.2601	-594069.9989
152311	6/23/2017 5:48	4.2	6	270696.8711	-593696.2818
152311	6/23/2017 7:57	11	7	270703.4018	-593973.0285
152311	6/23/2017 9:27	4.6	5	270767.4357	-593790.5139
152311	6/23/2017 9:33	9.8	9	270738.2128	-593788.0789
152311	6/23/2017 12:42	10.4	9	269788.1272	-590982.0518
152311	6/23/2017 15:53	11.9	7	268994.7647	-589083.9697
152311	6/24/2017 9:00	9.6	9	270373.1729	-595392.1387
152311	6/24/2017 9:06	13.1	7	270491.0287	-595494.9054
152311	6/24/2017 15:56	1.4	4	270190.8685	-593877.8136
152311	6/24/2017 20:24	13.7	6	272406.1828	-595660.3147
152311	6/25/2017 0:03	15.5	8	272466.2505	-595656.2622
152311	6/25/2017 0:09	12.3	9	272441.4563	-595675.8524
152311	6/25/2017 8:44	16.5	8	270569.5583	-594984.059
152311	6/25/2017 9:04	6.9	8	270697.1115	-595622.6838
152311	6/25/2017 23:43	5.3	8	272424.2386	-595666.4092
152311	6/26/2017 3:06	4.7	8	271836.636	-595827.2596
152311	6/26/2017 3:12	0.8	6	271616.7228	-595801.8425
152311	6/26/2017 4:55	14.4	7	270280.8686	-594426.7546
152311	6/26/2017 8:02	8.4	6	270584.0141	-594871.7357
152311	6/26/2017 23:54	8.2	8	272420.2432	-595658.777
152311	6/27/2017 0:04	9.2	9	272425.7117	-595653.071
152311	6/27/2017 12:10	14.8	9	271094.3078	-596003.8576
152311	6/27/2017 19:33	10.1	9	272409.1868	-595727.7962
152311	6/27/2017 20:57	9.7	9	272697.6668	-595658.0433
152311	6/27/2017 21:03	6.5	9	272696.5917	-595653.6452
152311	6/29/2017 0:32	15.6	6	272389.8867	-595711.7699
152311	6/29/2017 11:36	17.6	7	270841.4617	-595854.2477
152311	6/29/2017 13:56	2.3	6	271084.6082	-595994.183
152311	6/29/2017 22:39	7.4	9	272686.0616	-595678.3382
152311	6/30/2017 6:02	10.9	7	271553.0204	-595748.3968
152311	6/30/2017 7:17	21.3	9	271113.7509	-596117.3641
152311	6/30/2017 10:38	0.9	4	271153.9649	-596202.5445
152311	6/30/2017 16:20	9.3	5	271515.845	-595793.8401
152311	7/1/2017 20:15	4	8	272851.6376	-595679.915
152311	7/2/2017 2:17	5.9	7	272035.9396	-595824.499
152311	7/3/2017 10:31	9.5	7	272528.1042	-595679.8487
152311	7/4/2017 7:16	10.3	7	271630.6718	-595734.9519
152311	7/4/2017 17:27	16.5	9	272408.8066	-595684.6052
152311	7/4/2017 20:52	11.5	6	272515.6183	-595671.3685
152311	7/4/2017 21:35	3.6	5	272723.9173	-595686.0415
152311	7/4/2017 23:51	9	7	272617.3766	-595708.1344
152311	7/4/2017 23:58	2.9	6	272649.2559	-595704.9433
152311	7/5/2017 0:23	7.9	7	272647.7317	-595655.1407
152311	7/5/2017 1:13	3.1	5	272628.923	-595716.6431
152311	7/5/2017 22:18	8.3	6	272723.705	-595648.3841
152311	7/6/2017 2:34	1.5	4	272664.3915	-595707.8033
152311	7/6/2017 4:06	7.5	6	272622.7685	-595669.1978
152311	7/6/2017 5:57	11.2	5	272549.1821	-595692.4969
152311	7/6/2017 6:20	3.6	5	272612.0689	-595688.3572
152311	7/6/2017 12:52	1.3	4	271266.1174	-595901.1456
152311	7/6/2017 22:10	13.5	6	272703.2457	-595686.6743
152311	7/6/2017 22:18	5.3	8	272702.5094	-595693.3434
152311	7/6/2017 22:26	18.3	7	272699.9187	-595670.1597
152311	7/6/2017 23:12	11	8	272721.9952	-595653.9753
152311	7/7/2017 23:09	5.8	6	272372.9215	-595772.1076
152311	7/7/2017 23:27	5.3	8	271937.8925	-595878.4492
152311	7/7/2017 23:44	8.6	8	271607.7755	-595878.5503
152311	7/8/2017 0:16	9.7	8	271464.9991	-595761.0492
152311	7/8/2017 0:21	7.5	7	271419.6948	-595755.7832
152311	7/8/2017 6:26	9.1	7	270490.4917	-594764.9073
152311	7/8/2017 9:16	14	8	271193.4202	-596108.2927
152311	7/8/2017 9:32	8.8	8	271351.2287	-596194.3228
152311	7/8/2017 15:07	14.1	7	272702.3649	-595657.8995
152311	7/8/2017 23:33	12.1	8	271925.5759	-595875.5019
152311	7/8/2017 23:39	17	8	271749.5652	-595901.9201
152311	7/8/2017 23:44	2.2	6	271638.8458	-595848.8014
152311	7/10/2017 6:18	9.2	6	270254.2324	-594633.6078
152311	7/10/2017 6:32	2.6	5	270457.2215	-594381.5218
152311	7/10/2017 6:59	9.4	7	270494.063	-594387.0497
152311	7/10/2017 7:53	18.6	8	270583.1695	-594224.8238
152311	7/10/2017 13:52	19.7	7	271320.7136	-595871.7892
152311	7/10/2017 14:20	10.5	5	271323.9752	-595670.0786
152311	7/10/2017 22:12	9	7	272304.4267	-595900.4858
152311	7/11/2017 4:12	0.8	4	270774.4125	-595412.0764
152311	7/11/2017 10:37	10.6	8	271317.3493	-596317.2068
152311	7/11/2017 12:14	5.6	6	271577.2819	-595742.1184
152311	7/11/2017 17:42	12.3	8	272510.4546	-595687.0351
152311	7/11/2017 23:48	5.5	8	272214.8709	-595955.2872
152311	7/12/2017 3:26	14.2	5	271306.719	-596122.567
152311	7/12/2017 3:37	2.2	5	271282.3551	-596125.5245
152311	7/12/2017 5:47	2.4	5	270317.8291	-595055.9518
152311	7/13/2017 2:40	20.2	8	272015.0715	-595849.5069
152311	7/13/2017 2:47	24.5	7	272003.0863	-595826.61
152311	7/13/2017 2:54	13.4	6	271990.2082	-595866.8823
152311	7/13/2017 5:11	1.3	4	270405.0906	-595545.1479
152311	7/13/2017 9:18	7.9	7	270736.3916	-595398.8312
152311	7/13/2017 15:05	7.3	6	271180.609	-596181.7941
152311	7/14/2017 3:25	17.4	8	271446.7262	-595871.2737
152311	7/14/2017 3:31	8.5	6	271445.8157	-595841.3921
152311	7/14/2017 7:28	12.1	8	270512.7264	-594537.1397
152311	7/14/2017 8:46	8.5	9	270520.2237	-594195.7181
152311	7/14/2017 22:48	16.4	5	272232.3787	-595912.6575
152311	7/15/2017 0:07	0.9	5	272045.5911	-596232.965
152311	7/15/2017 3:55	4.6	5	271413.7511	-595962.0063
152311	7/15/2017 6:14	14.9	9	270447.6055	-595489.5773
152311	7/15/2017 12:39	11.4	6	270910.0805	-595760.2178
152311	7/15/2017 22:23	8	6	272661.9791	-595721.1702
152311	7/15/2017 23:05	11.6	8	272727.4725	-595679.2861
152311	7/17/2017 12:11	1	4	270892.2984	-592702.1907
152311	7/17/2017 17:13	1.5	5	271421.6792	-596253.1029
152312	6/9/2017 2:23	11.8	4	271280.0017	-596357.1153
152312	6/9/2017 16:00	0.8	4	270688.5983	-594321.3201
152312	6/10/2017 0:12	0.4	4	271473.0422	-595037.4368
152312	6/11/2017 1:08	0.5	4	271168.9984	-595058.8831
152312	6/11/2017 8:56	8.4	6	270738.5063	-595406.5212
152312	6/25/2017 17:15	30.7	4	270464.7278	-593544.9215
152313	5/10/2016 19:52	15.9	7	271572.497	-595214.9709
152313	5/10/2016 20:12	22.6	7	271118.8088	-595140.1698
152313	5/11/2016 16:37	4.4	7	271931.56	-595270.4828
152313	5/13/2016 9:45	6.4	6	272124.5461	-595430.754
152313	5/15/2016 17:51	0.9	4	271988.9482	-595301.9637
152313	5/17/2016 9:44	0.6	4	272322.1986	-595435.7915
152313	5/18/2016 12:05	6.4	5	272588.6708	-595538.4177
152313	5/18/2016 13:11	0.6	4	272268.8674	-595537.1202
152313	5/18/2016 13:54	4.1	6	272285.6297	-595470.1422
152313	5/18/2016 23:18	4.3	6	272074.8623	-595343.6506
152313	5/20/2016 2:16	6.9	5	271874.8477	-595261.1363
152313	5/22/2016 10:13	13.3	6	272826.6219	-595630.8319
152313	5/23/2016 17:21	8.4	6	271714.7826	-595254.9425
152313	5/24/2016 16:25	2.4	5	272245.6783	-595393.8199
152313	5/24/2016 16:58	9	6	272205.7274	-595317.4974
152313	5/25/2016 14:08	2.7	6	272285.2915	-595459.0749
152313	5/25/2016 14:37	1.8	4	272054.7187	-595299.9553
152313	5/25/2016 17:34	2.3	5	271286.5815	-595090.7513
152313	5/25/2016 17:57	11.8	5	270690.2667	-594654.7084
152313	5/28/2016 16:26	7.1	5	272264.1318	-595382.1783
152313	5/31/2016 14:15	9.1	7	272198.3607	-595384.1883
152313	6/1/2016 19:27	0.1	4	271666.6156	-596142.6166
152313	6/2/2016 19:15	3.7	5	272161.5956	-596027.8112
152313	6/5/2016 2:58	14.7	8	271875.5233	-595283.2709
152313	6/5/2016 19:21	20.7	8	271998.344	-595301.6768
152313	6/7/2016 4:23	15.1	8	272008.4157	-595323.5245
152313	6/8/2016 16:45	4.6	5	272854.1324	-595607.8341
152313	6/9/2016 8:30	13.9	5	272105.4162	-595420.2607
152313	6/11/2016 5:47	13.1	7	272189.6412	-595406.61
152313	6/11/2016 6:39	0.5	4	271921.0866	-594927.3951
152313	6/11/2016 20:51	9.4	6	271495.0672	-595760.1329
152313	6/12/2016 0:20	3.1	6	271317.5905	-596108.943
152313	6/12/2016 14:52	11.8	6	272559.8055	-595517.1457
152313	6/15/2016 23:14	7.9	8	270480.9283	-595502.9664
152313	6/16/2016 0:13	0.7	4	270631.2261	-594878.0558
152313	6/16/2016 3:36	8.5	9	270737.9614	-595295.7619
152313	6/17/2016 20:35	7.7	5	272143.1405	-596039.4525
152313	6/19/2016 3:31	5.7	5	271901.008	-595193.872
152313	6/21/2016 2:07	10	6	272007.0639	-595279.2553
152313	6/25/2016 14:00	16.4	5	272226.2101	-595372.2596
152313	6/25/2016 20:38	14.5	6	272236.2824	-595394.1071
152313	7/2/2016 17:16	12.3	6	271998.0061	-595290.6095
152316	6/22/2017 20:07	8.7	6	272256.0884	-595703.6747
152316	6/22/2017 20:12	2.7	4	272244.8732	-595675.2157
152316	6/22/2017 20:22	7.2	5	272256.3705	-595620.5842
152316	6/22/2017 20:27	3.9	4	272245.6173	-595699.5637
152316	6/22/2017 20:32	16.3	6	272223.9722	-595699.1174
152316	6/22/2017 22:15	12.7	8	272353.658	-595634.2267
152316	6/22/2017 23:10	7.2	8	272651.9718	-595578.5755
152316	6/23/2017 0:16	20.5	7	271973.2326	-595249.2709
152316	6/26/2017 1:15	3.4	8	270879.5427	-594632.3378
152316	6/30/2017 16:24	6.5	6	271549.5844	-595049.5047
152316	6/30/2017 16:40	4.6	6	271500.3705	-594915.8574
152316	7/2/2017 17:14	8.1	4	271323.5002	-594203.4103
152316	7/2/2017 20:50	14.4	7	271205.375	-594554.849
152316	7/5/2017 7:04	16.2	8	271400.9586	-593474.3448
152316	7/7/2017 7:06	1.9	5	271490.024	-593620.0738
152316	7/9/2017 23:58	8.3	8	271661.287	-593562.7856
152316	7/10/2017 8:26	3.2	5	271406.0134	-593825.3589
152316	7/15/2017 3:36	1.1	4	271407.4875	-593812.0206
152316	7/15/2017 19:57	13.6	5	271417.1951	-593883.7306
152316	7/16/2017 0:50	1	4	271430.2583	-593541.027
152316	7/17/2017 0:10	1.1	4	271773.8631	-594663.8078
152316	7/18/2017 3:44	5	5	272064.5039	-594788.9757
152316	7/23/2017 20:28	9	6	271403.6772	-594335.0086
152316	7/23/2017 20:34	8.8	7	271562.7132	-594308.0057
152316	7/25/2017 19:49	27.7	4	270922.9921	-594947.8378
152316	7/30/2017 22:56	9	6	271992.301	-595288.5682
152321	6/22/2017 22:03	4.8	6	272217.436	-595731.4421
152321	6/22/2017 23:24	9.3	7	272195.0663	-595645.7205
152321	6/22/2017 23:30	8.8	9	272235.7064	-595652.2329
152321	6/22/2017 23:35	9.8	7	272356.0292	-595588.7361
152321	6/22/2017 23:40	10.7	9	272445.0212	-595577.1528
152321	6/23/2017 0:24	11.1	7	271834.7932	-595150.4745
152321	6/23/2017 0:35	5.6	7	271430.1945	-594834.9135
152321	6/23/2017 1:34	18	8	270476.42	-595230.595
152321	6/23/2017 2:01	4	8	270412.8571	-595026.4813
152321	6/23/2017 2:10	7.1	8	270376.6135	-594916.8052
152321	6/23/2017 8:31	11	8	270594.1464	-594307.5734
152321	6/23/2017 8:46	13.5	7	270602.2594	-594203.1962
152321	6/23/2017 9:13	16.7	7	270656.8625	-593926.8084
152321	6/23/2017 9:30	16.6	6	270634.6817	-593877.6323
152321	6/23/2017 10:21	1.3	4	270563.6859	-593335.8676
152321	6/23/2017 11:01	0.9	4	270211.4733	-592821.4683
152321	6/23/2017 11:09	0.7	4	270275.5819	-592827.2774
152321	6/23/2017 12:59	7.6	8	270375.7114	-592656.9609
152321	6/23/2017 14:27	8.5	8	270315.7908	-592510.335
152321	6/23/2017 15:52	5.5	6	270338.5875	-592920.6353
152321	6/23/2017 17:04	5.7	8	270492.5217	-594429.1918
152321	6/23/2017 23:45	9.9	9	270693.0143	-596664.09
152321	6/24/2017 2:46	17.3	8	270435.2357	-594958.2284
152321	6/24/2017 7:48	13.3	9	270701.6959	-594040.6548
152321	6/24/2017 11:12	3.7	7	270244.4318	-592327.4982
152321	6/24/2017 11:30	9.7	9	270352.2595	-592596.744
[truncated: 3,024 more rows]
