# Supplementary material for: Resource selection by a megaomnivore in a marine foraging habitat
Source: Ecol Evol. 2024 Nov 3;14(11):e70132. doi: 10.1002/ece3.70132 (PMC11815335; doi:10.1002/ece3.70132)
Supplement: Supplementary file 2 — Data S2 [file ECE3-14-e70132-s002.csv]

ptt_id	manuscript_id	sex	scl
126065	1	F	100.5
126070	2	F	109.3
126069	3	F	95
126064	4	NA	65.8
126067	5	M	102.6
126071	6	F	100.8
126068	7	F	99
151381	8	NA	75.2
151375	9	F	102.5
152323	10	F	94.8
152313	11	F	101.3
151377	12	NA	69.2
151380	13	NA	80.4
152319	14	NA	62.3
151384	15	NA	65.4
152315	16	NA	71
151386	17	NA	71.3
151379	18	NA	79.7
151385	19	NA	61.6
151383	20	NA	75.8
152312	21	NA	83
152316	22	NA	53.2
152321	23	F	90.5
152311	24	NA	40
151376	25	M	88.1
182998	26	M	66.5
233473	27	F	95.3
233464	28	NA	63.3
203232	29	F	83.3
