# Supplementary material for: Resource selection by a megaomnivore in a marine foraging habitat
Source: Ecol Evol. 2024 Nov 3;14(11):e70132. doi: 10.1002/ece3.70132 (PMC11815335; doi:10.1002/ece3.70132)
Supplement: Supplementary file 3 — Data S3 [file ECE3-14-e70132-s003.csv]

y (used=1)	ptt_id	d.eelgrass	depth	wtemp	satellites	year	season	daynight	modelweight
1	126064	341.9772176	0	1.496088862	4	2014	summer	night	0.754525334
1	126064	-47.92410527	-1.188397408	0.867449641	4	2014	summer	night	0.754525334
1	126064	-68.19841009	-0.844985723	0.889345527	6	2014	summer	night	1.328349395
1	126064	-187.6831346	-0.524933338	0.95196265	6	2014	summer	night	1.328349395
1	126064	117.2254524	0	1.099127769	6	2014	summer	night	1.328349395
1	126064	-107.7930204	-0.820209205	0.796169043	6	2014	summer	night	1.328349395
1	126064	-71.00546537	-0.840247571	0.793195486	5	2014	summer	night	0.846037939
1	126064	-45.99860744	-1.199973702	0.781208932	5	2014	summer	night	0.846037939
1	126064	-29.85163709	-1.429751515	0.833501935	7	2014	summer	night	1.818192524
1	126064	-61.03215387	-4.186596394	0.603652358	6	2014	summer	night	1.328349395
1	126064	23.80720249	-6.219711781	0.559725821	4	2014	summer	night	0.754525334
1	126064	-76.1059117	-3.342922926	0.657638907	4	2014	summer	night	0.754525334
1	126064	-293.6012575	-1.84908855	0.608264029	4	2014	summer	night	0.754525334
1	126064	-227.418402	-0.536156654	0.860143185	4	2014	summer	night	0.754525334
1	126064	-377.7023747	-2.392729282	0.615296602	4	2014	summer	night	0.754525334
1	126064	-27.17424233	-4.418736935	1.066229343	9	2014	summer	night	2.692640605
1	126064	-115.0033498	-1.351989985	0.81179893	6	2014	summer	night	1.328349395
1	126064	-216.7414401	-1.526699662	0.728415012	7	2014	summer	night	1.818192524
1	126064	-296.0029874	-2.159947872	0.665994108	5	2014	summer	night	0.846037939
1	126064	-324.5724355	-2.038048744	0.675796211	7	2014	summer	night	1.818192524
1	126064	5.406369565	-5.897175312	0.760227263	4	2014	summer	night	0.754525334
1	126064	-59.04468802	-5.542816639	0.830471277	5	2014	summer	night	0.846037939
1	126064	-62.02065327	-3.338347673	0.605842292	7	2014	summer	night	1.818192524
0	126064	82.53307174	0	0.646079242	0	2014	summer	night	0.754525334
0	126064	-221.6102294	-0.820216477	0.823059261	0	2014	summer	night	0.754525334
0	126064	0.392702103	-0.417983085	1.106562853	0	2014	summer	night	0.754525334
0	126064	-110.9761851	-2.951389074	0.587421954	0	2014	summer	night	0.754525334
0	126064	-236.973474	-1.467128158	0.721816301	0	2014	summer	night	0.754525334
0	126064	29.26893547	-1.155131817	1.029487491	0	2014	summer	night	0.754525334
0	126064	11.54061792	-0.197149172	1.373910785	0	2014	summer	night	0.754525334
0	126064	1.767663027	-7.019710541	0.48396492	0	2014	summer	night	0.754525334
0	126064	-73.20600168	-3.9244349	0.606434226	0	2014	summer	night	0.754525334
0	126064	-127.9243811	-2.670766115	0.948979318	0	2014	summer	night	0.754525334
0	126064	0.385291652	-4.482761383	0.478365511	0	2014	summer	night	0.754525334
0	126064	-99.17893509	-3.693301916	0.699956298	0	2014	summer	night	0.754525334
0	126064	10.79434534	-10.39304161	1.129914641	0	2014	summer	night	0.754525334
0	126064	73.56074337	-5.755289555	0.606480598	0	2014	summer	night	0.754525334
0	126064	32.65618175	-15.67799759	1.04404366	0	2014	summer	night	0.754525334
0	126064	-99.72334628	-1.396653414	1.614846349	0	2014	summer	night	0.754525334
0	126064	7.683194827	-5.983534813	0.735978723	0	2014	summer	night	0.754525334
0	126064	66.19361909	0	1.403538942	0	2014	summer	night	0.754525334
0	126064	301.1285871	-13.76957798	0.703793406	0	2014	summer	night	0.754525334
0	126064	88.74007138	0	1.477666259	0	2014	summer	night	0.754525334
0	126064	374.1733982	-11.94232845	0.485967219	0	2014	summer	night	0.754525334
0	126064	563.73512	-33.73077393	0.200712174	0	2014	summer	night	0.754525334
1	126064	-301.2194092	-2.176007271	0.691095889	6	2014	summer	day	1.328349395
1	126064	-340.0477249	-1.910542607	0.726075649	5	2014	summer	day	0.846037939
1	126064	-271.6116057	-2.480218887	0.575815797	4	2014	summer	day	0.754525334
1	126064	-236.351435	-1.047609568	0.718499482	8	2014	summer	day	2.234555448
1	126064	-100.7927608	-3.708305836	0.696278393	8	2014	summer	day	2.234555448
1	126064	-60.95156123	-3.707670927	0.529988468	9	2014	summer	day	2.692640605
1	126064	-262.6627918	-1.589157343	0.737694263	6	2014	summer	day	1.328349395
1	126064	31.84115855	-5.464904785	0.996911049	6	2014	summer	day	1.328349395
1	126064	-235.468493	-0.524933338	0.944562912	5	2014	summer	day	0.846037939
1	126064	-49.69459386	-4.277998447	0.64357543	6	2014	summer	day	1.328349395
1	126064	-0.260696741	-10.48189068	0.729607463	5	2014	summer	day	0.846037939
1	126064	-36.33163467	-3.440948248	0.689975977	7	2014	summer	day	1.818192524
1	126064	-100.4638423	-3.814484358	0.615639389	5	2014	summer	day	0.846037939
1	126064	1.616167758	-9.870933533	0.71460849	6	2014	summer	day	1.328349395
1	126064	-244.017849	-1.031146169	0.705997407	5	2014	summer	day	0.846037939
1	126064	-82.86650669	-3.878312826	0.612587452	7	2014	summer	day	1.818192524
1	126064	-20.55419155	-2.010384798	0.94650054	5	2014	summer	day	0.846037939
1	126064	-77.98554133	-6.133556843	0.796414196	6	2014	summer	day	1.328349395
1	126064	-89.39699658	-3.105068207	0.613376498	4	2014	summer	day	0.754525334
1	126064	-112.6646214	-3.971866608	0.760114431	5	2014	summer	day	0.846037939
0	126064	-19.67207799	-0.66518718	0.805164874	0	2014	summer	day	0.754525334
0	126064	135.658671	0	1.089841247	0	2014	summer	day	0.754525334
0	126064	-163.6470681	-1.130431414	0.613321602	0	2014	summer	day	0.754525334
0	126064	-130.1121902	-1.169797301	0.759942889	0	2014	summer	day	0.754525334
0	126064	-52.26993497	-0.755093813	1.079282999	0	2014	summer	day	0.754525334
0	126064	-21.29773165	-5.010043621	0.510896921	0	2014	summer	day	0.754525334
0	126064	-59.60811321	-3.317352295	0.615217626	0	2014	summer	day	0.754525334
0	126064	19.18894052	-6.742957592	0.964048445	0	2014	summer	day	0.754525334
0	126064	170.5748401	0	1.361236334	0	2014	summer	day	0.754525334
0	126064	2.423328324	-4.641037464	0.462976635	0	2014	summer	day	0.754525334
0	126064	-44.88334948	-1.971344352	0.639129698	0	2014	summer	day	0.754525334
0	126064	-75.74258905	-2.148046017	1.070500135	0	2014	summer	day	0.754525334
0	126064	-2.413205494	-6.086075783	0.554962993	0	2014	summer	day	0.754525334
0	126064	-25.48689907	-3.146575212	0.959215343	0	2014	summer	day	0.754525334
0	126064	-10.73400793	-6.099877834	1.545683265	0	2014	summer	day	0.754525334
0	126064	47.75059705	-6.636546135	0.670604527	0	2014	summer	day	0.754525334
0	126064	27.63780685	0	1.347012162	0	2014	summer	day	0.754525334
0	126064	380.8653858	-10.62056255	0.626961529	0	2014	summer	day	0.754525334
0	126064	71.51240681	0	1.435020566	0	2014	summer	day	0.754525334
0	126064	478.5374536	-12.11737251	0.398033708	0	2014	summer	day	0.754525334
0	126064	683.0192748	-35.67229843	0.119447134	0	2014	summer	day	0.754525334
1	126065	7.579738903	-4.264681816	0.729573607	6	2013	summer	day	1.501232268
1	126065	-322.4498189	-2.540158033	0.603625417	4	2013	summer	day	0.852725783
1	126065	-80.56743975	-3.939242363	0.562756836	7	2013	summer	day	2.054827815
1	126065	336.6597271	0	1.38724041	5	2013	summer	day	0.956148629
1	126065	-88.46689261	-3.623976469	0.580749512	6	2013	summer	day	1.501232268
1	126065	-94.04727799	-3.500334501	0.585653484	7	2013	summer	day	2.054827815
1	126065	-320.8188206	-2.164247751	0.664673686	8	2013	summer	day	2.525379809
1	126065	-146.5201769	-1.397493482	0.792594373	7	2013	summer	day	2.054827815
1	126065	141.3212565	-7.946728706	0.505326271	4	2013	summer	day	0.852725783
1	126065	3.366331209	-1.14368701	0.942601621	4	2013	summer	day	0.852725783
1	126065	4.219447008	-0.989795625	0.877990425	9	2013	summer	day	3.043084128
1	126065	-70.8730992	-0.789913893	1.07238853	6	2013	summer	day	1.501232268
1	126065	-0.0850762	-1.653993249	0.80653441	4	2013	summer	day	0.852725783
1	126065	-214.1296376	-2.905554771	0.58195287	6	2013	summer	day	1.501232268
1	126065	3.016470575	-6.316157818	0.540608764	4	2013	summer	day	0.852725783
1	126065	21.61720039	-5.013122559	0.513790071	4	2013	summer	day	0.852725783
1	126065	78.85789968	-7.88013792	0.499987215	6	2013	summer	day	1.501232268
1	126065	-28.31163303	-0.865152538	1.084532857	5	2013	summer	day	0.956148629
1	126065	-44.21755979	-4.213695049	0.562260807	6	2013	summer	day	1.501232268
1	126065	-116.4360465	-3.104651451	0.605981827	5	2013	summer	day	0.956148629
1	126065	15.89574641	-5.380853653	0.561134517	6	2013	summer	day	1.501232268
1	126065	-123.2068412	-0.820208311	0.933878779	4	2013	summer	day	0.852725783
1	126065	56.41728253	-6.335535049	0.518675804	4	2013	summer	day	0.852725783
1	126065	50.45999509	-5.436371326	0.504166484	4	2013	summer	day	0.852725783
1	126065	63.24673433	-4.590752125	0.499439716	4	2013	summer	day	0.852725783
1	126065	98.77592852	-7.692626476	0.542538881	6	2013	summer	day	1.501232268
1	126065	53.55843103	-8.18526268	0.496163338	5	2013	summer	day	0.956148629
1	126065	-9.658150361	-3.794808865	0.705688715	5	2013	summer	day	0.956148629
1	126065	2.350968106	-6.255811214	0.769572437	5	2013	summer	day	0.956148629
1	126065	8.902675569	-5.807626724	0.748954415	4	2013	summer	day	0.852725783
1	126065	-14.92217332	-3.554574251	0.62785846	4	2013	summer	day	0.852725783
1	126065	71.93944392	-8.547403336	0.515937388	4	2013	summer	day	0.852725783
1	126065	-167.2643495	-3.054041862	0.65254581	5	2013	summer	day	0.956148629
1	126065	115.6540861	-8.088651657	0.515229821	6	2013	summer	day	1.501232268
0	126065	67.45470721	0	0.871293306	0	2013	summer	day	0.852725783
0	126065	-4.976048225	-0.819662392	0.74189651	0	2013	summer	day	0.852725783
0	126065	-240.5454108	-0.524933338	0.939732909	0	2013	summer	day	0.852725783
0	126065	145.2697586	0	1.184071302	0	2013	summer	day	0.852725783
0	126065	-80.18181144	-2.734358311	0.603666723	0	2013	summer	day	0.852725783
0	126065	-373.9292625	-1.993720531	0.683336914	0	2013	summer	day	0.852725783
0	126065	-12.25884017	-1.140621662	0.87829423	0	2013	summer	day	0.852725783
0	126065	3.454267871	-0.820088506	1.153775692	0	2013	summer	day	0.852725783
0	126065	212.4154289	0	1.413745046	0	2013	summer	day	0.852725783
0	126065	-67.41598013	-4.02174902	0.528706431	0	2013	summer	day	0.852725783
0	126065	-167.1378433	-3.238951683	0.572006822	0	2013	summer	day	0.852725783
0	126065	-158.3844891	-2.452250719	0.766833305	0	2013	summer	day	0.852725783
0	126065	-31.72391167	-4.324393272	1.068894148	0	2013	summer	day	0.852725783
0	126065	87.84656842	-0.050889123	1.363498449	0	2013	summer	day	0.852725783
0	126065	-64.45531099	-5.835442543	0.467654973	0	2013	summer	day	0.852725783
0	126065	64.79482567	-7.842988014	0.52150631	0	2013	summer	day	0.852725783
0	126065	-91.87163387	-6.103859425	0.75106442	0	2013	summer	day	0.852725783
0	126065	-3.934818744	-2.418047905	1.087408185	0	2013	summer	day	0.852725783
0	126065	79.76746686	-15.20640182	1.394806147	0	2013	summer	day	0.852725783
0	126065	-38.83799644	-3.454956055	0.479046702	0	2013	summer	day	0.852725783
0	126065	141.2795461	-7.575373173	0.620420218	0	2013	summer	day	0.852725783
0	126065	-46.92599003	-0.834626079	0.940421045	0	2013	summer	day	0.852725783
0	126065	4.485819903	0	1.327371359	0	2013	summer	day	0.852725783
0	126065	8.995521873	-6.490430832	0.556956291	0	2013	summer	day	0.852725783
0	126065	128.5464628	-17.42124557	0.851334453	0	2013	summer	day	0.852725783
0	126065	-5.379082829	-5.421990871	1.306131959	0	2013	summer	day	0.852725783
0	126065	74.75017973	0	1.755864978	0	2013	summer	day	0.852725783
0	126065	96.62882099	-6.46508646	0.630455375	0	2013	summer	day	0.852725783
0	126065	-26.13867534	-1.45104301	1.089333057	0	2013	summer	day	0.852725783
0	126065	267.0193377	-9.462944031	0.61843276	0	2013	summer	day	0.852725783
0	126065	-18.77049334	0	1.183848619	0	2013	summer	day	0.852725783
0	126065	486.3970928	-10.11980629	0.493665606	0	2013	summer	day	0.852725783
0	126065	632.7384274	-12.32199955	0.296518713	0	2013	summer	day	0.852725783
0	126065	735.1454572	-34.11966324	0.09654323	0	2013	summer	day	0.852725783
1	126065	9.496910228	-5.437404156	0.543160677	4	2013	summer	night	0.852725783
1	126065	68.31316705	0	1.302935004	4	2013	summer	night	0.852725783
1	126065	312.076876	0	1.388208151	4	2013	summer	night	0.852725783
1	126065	128.4134258	0	1.294983745	5	2013	summer	night	0.956148629
1	126065	1.661907195	-0.827006876	1.113088012	4	2013	summer	night	0.852725783
1	126065	164.4168324	-0.005176365	1.432342887	5	2013	summer	night	0.956148629
1	126065	-0.665434741	-1.310776114	0.95287919	5	2013	summer	night	0.956148629
1	126065	9.146966656	0	1.212877274	7	2013	summer	night	2.054827815
1	126065	2.472942739	-1.103806257	0.979806125	6	2013	summer	night	1.501232268
1	126065	41.799198	-0.204146817	1.384330392	7	2013	summer	night	2.054827815
1	126065	-30.81191842	-0.852181673	1.085780501	6	2013	summer	night	1.501232268
1	126065	4.540721871	-0.581171572	1.158879995	5	2013	summer	night	0.956148629
1	126065	64.14174527	-0.127417058	1.188423038	4	2013	summer	night	0.852725783
1	126065	16.84961153	-0.658592165	1.189529419	5	2013	summer	night	0.956148629
1	126065	29.71510481	-0.168662265	1.249287009	5	2013	summer	night	0.956148629
1	126065	37.79689241	-1.055876493	0.956522465	4	2013	summer	night	0.852725783
1	126065	6.262031119	-1.090395451	0.964310884	4	2013	summer	night	0.852725783
1	126065	0.813503528	-5.273580074	0.565512657	4	2013	summer	night	0.852725783
1	126065	8.490927218	-0.721782804	1.138939142	4	2013	summer	night	0.852725783
1	126065	103.3704372	-0.144269526	1.2308743	4	2013	summer	night	0.852725783
1	126065	307.0858252	0	1.401839495	6	2013	summer	night	1.501232268
1	126065	258.3379249	0	1.401501536	6	2013	summer	night	1.501232268
1	126065	215.1442509	0	1.298304796	7	2013	summer	night	2.054827815
1	126065	29.84069555	-0.035123702	1.183991075	4	2013	summer	night	0.852725783
1	126065	57.52922223	-0.718347371	0.931245387	4	2013	summer	night	0.852725783
1	126065	-262.1136575	-1.386703968	0.752718866	4	2013	summer	night	0.852725783
1	126065	14.55330646	-1.031260371	0.96148783	6	2013	summer	night	1.501232268
1	126065	-2.364769957	-0.684261858	0.902803063	6	2013	summer	night	1.501232268
1	126065	39.43276337	-0.000607878	1.307108045	4	2013	summer	night	0.852725783
1	126065	27.2720211	-0.905501544	0.881292105	6	2013	summer	night	1.501232268
1	126065	-7.677657726	-0.840857327	0.862742603	6	2013	summer	night	1.501232268
1	126065	12.71638818	-0.72178334	1.148144007	4	2013	summer	night	0.852725783
1	126065	29.03179638	-6.933475494	1.134252429	5	2013	summer	night	0.956148629
1	126065	-55.92927409	-1.968307376	0.80386132	4	2013	summer	night	0.852725783
1	126065	0.546475271	-0.367984086	0.90867734	5	2013	summer	night	0.956148629
1	126065	213.3984004	0	1.384387732	5	2013	summer	night	0.956148629
1	126065	13.60829789	-4.400608063	0.724429667	4	2013	summer	night	0.852725783
1	126065	97.36837859	0	1.387628317	4	2013	summer	night	0.852725783
1	126065	-151.7764661	-0.820208311	1.012321949	5	2013	summer	night	0.956148629
1	126065	132.7461074	0	1.350380182	4	2013	summer	night	0.852725783
1	126065	2.374272176	-0.780056834	1.146507144	4	2013	summer	night	0.852725783
1	126065	45.36622006	0	1.38726294	4	2013	summer	night	0.852725783
1	126065	116.6361853	0	1.144525051	4	2013	summer	night	0.852725783
1	126065	-20.7404225	-4.863123894	0.524190784	4	2013	summer	night	0.852725783
1	126065	-140.3170992	-0.820208311	1.030560493	4	2013	summer	night	0.852725783
1	126065	1.396650997	-0.707186222	0.732274413	4	2013	summer	night	0.852725783
1	126065	-156.6322496	-3.080468416	0.595857322	4	2013	summer	night	0.852725783
0	126065	44.55007183	-0.252941102	0.928596139	0	2013	summer	night	0.852725783
0	126065	56.999963	0	0.665182114	0	2013	summer	night	0.852725783
0	126065	-123.2379472	-0.832098961	0.790632606	0	2013	summer	night	0.852725783
0	126065	-162.7792037	-0.630049467	0.973906338	0	2013	summer	night	0.852725783
0	126065	105.549935	0	1.186646104	0	2013	summer	night	0.852725783
0	126065	-271.9096133	-1.032638788	0.630524278	0	2013	summer	night	0.852725783
0	126065	-196.8751415	-1.40199101	0.735825896	0	2013	summer	night	0.852725783
0	126065	24.33640108	-0.851323485	0.92294699	0	2013	summer	night	0.852725783
0	126065	2.523748223	-0.785868585	1.15997088	0	2013	summer	night	0.852725783
0	126065	200.5326437	0	1.384479046	0	2013	summer	night	0.852725783
0	126065	-65.48867965	-1.033705831	0.561598122	0	2013	summer	night	0.852725783
0	126065	-75.96756401	-4.080624104	0.55068028	0	2013	summer	night	0.852725783
0	126065	-253.4527217	-2.486299276	0.636383712	0	2013	summer	night	0.852725783
0	126065	-36.9694285	-1.797874808	0.827095211	0	2013	summer	night	0.852725783
0	126065	38.40580492	-0.377232045	1.336506367	0	2013	summer	night	0.852725783
0	126065	-0.595562137	-5.103043556	0.481187761	0	2013	summer	night	0.852725783
0	126065	1.239960707	-5.376397133	0.570082843	0	2013	summer	night	0.852725783
0	126065	-76.13087475	-4.638856888	0.779442787	0	2013	summer	night	0.852725783
0	126065	-198.2882768	-1.129391789	1.059502125	0	2013	summer	night	0.852725783
0	126065	-3.514548532	-4.700185776	0.476798266	0	2013	summer	night	0.852725783
0	126065	-50.63054618	-3.646531582	0.610572696	0	2013	summer	night	0.852725783
0	126065	-122.8050476	-3.341554642	0.866613209	0	2013	summer	night	0.852725783
0	126065	14.46059055	-11.99141502	1.176246881	0	2013	summer	night	0.852725783
0	126065	52.83279851	-13.37629795	1.444730043	0	2013	summer	night	0.852725783
0	126065	-20.60426112	-4.755179882	0.483614177	0	2013	summer	night	0.852725783
0	126065	7.966191358	-5.44389534	0.557664216	0	2013	summer	night	0.852725783
0	126065	10.44755668	-3.650371075	0.782263994	0	2013	summer	night	0.852725783
0	126065	-1.782454106	-3.812739134	1.115355492	0	2013	summer	night	0.852725783
0	126065	-61.643586	-1.420044184	0.505356908	0	2013	summer	night	0.852725783
0	126065	66.85766821	-5.864238739	0.691367686	0	2013	summer	night	0.852725783
0	126065	22.8703534	-12.89798737	1.035580277	0	2013	summer	night	0.852725783
0	126065	41.87913627	-10.95496464	1.462867141	0	2013	summer	night	0.852725783
0	126065	111.5419648	0	1.852077842	0	2013	summer	night	0.852725783
0	126065	8.7943298	-5.012880802	0.508792937	0	2013	summer	night	0.852725783
0	126065	9.863159311	-5.886836052	0.808611512	0	2013	summer	night	0.852725783
0	126065	-2.035020904	-0.798181593	1.268283248	0	2013	summer	night	0.852725783
0	126065	359.5776031	-9.535060883	0.4619461	0	2013	summer	night	0.852725783
0	126065	161.0427324	-20.19221306	0.840978146	0	2013	summer	night	0.852725783
0	126065	144.3525851	0	1.376174927	0	2013	summer	night	0.852725783
0	126065	757.2158465	-10.29819298	0.358314931	0	2013	summer	night	0.852725783
0	126065	264.7344373	-32.35884476	0.757843494	0	2013	summer	night	0.852725783
0	126065	134.5974498	-2.489953756	1.305048943	0	2013	summer	night	0.852725783
0	126065	741.9241656	-11.48042679	0.219208896	0	2013	summer	night	0.852725783
0	126065	287.9610828	-34.11442947	0.579026282	0	2013	summer	night	0.852725783
0	126065	947.8825253	-10.01147175	0.078338616	0	2013	summer	night	0.852725783
0	126065	436.4763174	-31.40860748	0.356699973	0	2013	summer	night	0.852725783
0	126065	1045.253105	-11.00997066	-0.037786301	0	2013	summer	night	0.852725783
1	126067	4.394697452	-2.017805099	1.117801309	4	2014	summer	night	0.815218641
1	126067	-9.554507834	-5.810550213	1.152878761	6	2014	summer	night	1.43520057
1	126067	10.52165323	-6.568086624	1.116888404	5	2014	summer	night	0.914092434
1	126067	11.64529843	-6.510833263	0.968732238	6	2014	summer	night	1.43520057
1	126067	10.39476789	-5.27374649	0.741179466	7	2014	summer	night	1.964446219
1	126067	54.23330182	-0.304664642	1.347007513	4	2014	summer	night	0.815218641
0	126067	-369.6551929	-1.45884192	0.643871665	0	2014	summer	night	0.815218641
0	126067	1.402483735	-0.814677119	1.165475488	0	2014	summer	night	0.815218641
0	126067	19.93842226	-6.32365036	0.491570592	0	2014	summer	night	0.815218641
0	126067	0.546157208	-6.468080997	1.163973927	0	2014	summer	night	0.815218641
0	126067	28.85840112	-13.20645618	0.872351706	0	2014	summer	night	0.815218641
0	126067	84.05998279	-35.75375748	0.819308102	0	2014	summer	night	0.815218641
1	126067	100.0777518	-13.64222622	0.731654584	5	2014	summer	day	0.914092434
0	126067	-37.35268236	-2.383618355	0.782358229	0	2014	summer	day	0.815218641
1	126068	273.9499219	0	1.477737665	6	2014	summer	night	1.053935773
1	126068	-74.09296255	-1.257390261	0.791328669	9	2014	summer	night	2.136388414
1	126068	-36.42555286	-3.566859245	0.66808784	9	2014	summer	night	2.136388414
1	126068	-74.76966019	-4.030897141	0.607623339	8	2014	summer	night	1.772935593
1	126068	-0.19247563	-6.28286314	1.037594795	4	2014	summer	night	0.59865367
1	126068	1.724194051	-1.152916431	0.98023361	9	2014	summer	night	2.136388414
1	126068	186.9550498	-0.002007993	1.43748343	8	2014	summer	night	1.772935593
1	126068	-0.865288911	-0.785551846	1.245085001	5	2014	summer	night	0.671261381
1	126068	7.05955909	-1.33829391	0.956758142	7	2014	summer	night	1.442585926
1	126068	-196.343443	-0.866780639	0.809642255	6	2014	summer	night	1.053935773
1	126068	17.24937046	-0.174255803	1.246489286	9	2014	summer	night	2.136388414
1	126068	311.3918108	0	1.351699948	4	2014	summer	night	0.59865367
1	126068	340.4746535	0	1.362639785	8	2014	summer	night	1.772935593
1	126068	-92.39438403	-3.666592598	0.575206399	7	2014	summer	night	1.442585926
1	126068	3.665335453	-1.157282472	0.94494313	9	2014	summer	night	2.136388414
1	126068	289.8920435	0	1.328794837	6	2014	summer	night	1.053935773
1	126068	-24.91156697	-1.320867896	0.832327247	8	2014	summer	night	1.772935593
1	126068	21.98590692	0	1.281606913	8	2014	summer	night	1.772935593
1	126068	-146.9306729	-2.343883991	0.774325728	9	2014	summer	night	2.136388414
1	126068	119.1170157	0	1.334629416	6	2014	summer	night	1.053935773
1	126068	-26.74820907	-5.127305508	1.123720407	8	2014	summer	night	1.772935593
1	126068	-133.1793125	-2.840449333	0.728808939	6	2014	summer	night	1.053935773
1	126068	22.53807193	-0.323680639	1.339318633	7	2014	summer	night	1.442585926
1	126068	45.92688747	-0.625134885	0.920923054	5	2014	summer	night	0.671261381
1	126068	-38.44403339	-3.369438887	0.983450532	6	2014	summer	night	1.053935773
1	126068	142.4412391	-0.05251655	1.436600685	8	2014	summer	night	1.772935593
1	126068	6.357003384	-0.980389833	0.982610106	5	2014	summer	night	0.671261381
1	126068	-147.1854158	-2.40759778	0.773215652	8	2014	summer	night	1.772935593
1	126068	-9.277231623	-1.506859779	0.811437488	7	2014	summer	night	1.442585926
1	126068	36.65329025	-8.05946064	0.906857252	5	2014	summer	night	0.671261381
1	126068	-126.9851271	-0.820208311	1.047842741	5	2014	summer	night	0.671261381
1	126068	-86.49094946	-2.239084244	0.798302531	6	2014	summer	night	1.053935773
1	126068	312.3739762	0	1.245483994	6	2014	summer	night	1.053935773
1	126068	20.55207709	-0.836081386	0.895475149	6	2014	summer	night	1.053935773
1	126068	272.4496861	0	1.25300467	9	2014	summer	night	2.136388414
1	126068	33.94955308	-0.537100255	0.926003158	6	2014	summer	night	1.053935773
1	126068	261.2179361	0	1.318017244	8	2014	summer	night	1.772935593
1	126068	353.0664464	0	1.377811313	9	2014	summer	night	2.136388414
1	126068	282.3131896	0	1.3670398	8	2014	summer	night	1.772935593
1	126068	40.64039221	-0.586587548	0.925034523	6	2014	summer	night	1.053935773
1	126068	0.509699688	-0.935219526	1.08586216	7	2014	summer	night	1.442585926
1	126068	-27.78227969	-1.115483403	0.972174525	4	2014	summer	night	0.59865367
1	126068	25.0403517	-0.765417099	1.264710903	6	2014	summer	night	1.053935773
1	126068	4.870413725	0	1.271853566	6	2014	summer	night	1.053935773
1	126068	39.76557577	-5.254368305	1.249136925	7	2014	summer	night	1.442585926
1	126068	-5.598029954	-1.653972268	1.097465158	6	2014	summer	night	1.053935773
1	126068	-50.17588612	-5.392753601	0.901338816	6	2014	summer	night	1.053935773
1	126068	-5.932302697	-2.438986778	1.290093303	4	2014	summer	night	0.59865367
0	126068	15.19674737	-0.322157711	0.888147473	0	2014	summer	night	0.583171248
0	126068	89.19396788	0	0.644979775	0	2014	summer	night	0.583171248
0	126068	-78.79097412	-0.880434871	0.753944278	0	2014	summer	night	0.583171248
0	126068	-239.2503088	-0.524933338	0.922530174	0	2014	summer	night	0.583171248
0	126068	16.72144592	-0.150131732	1.130595565	0	2014	summer	night	0.583171248
0	126068	-217.6490767	-1.002594829	0.615730584	0	2014	summer	night	0.583171248
0	126068	-321.7542162	-1.945503116	0.699409366	0	2014	summer	night	0.583171248
0	126068	-37.44505916	-1.267069936	0.865678012	0	2014	summer	night	0.583171248
0	126068	-32.09662977	-0.774360418	1.092861891	0	2014	summer	night	0.583171248
0	126068	61.60927024	0	1.326866865	0	2014	summer	night	0.583171248
0	126068	3.369062625	0	0.57186085	0	2014	summer	night	0.583171248
0	126068	33.14113343	-6.770905495	0.543822467	0	2014	summer	night	0.583171248
0	126068	-260.0195944	-2.682599783	0.60322243	0	2014	summer	night	0.583171248
0	126068	-115.6957425	-2.138088703	0.767958999	0	2014	summer	night	0.583171248
0	126068	-10.39528114	-3.65383625	1.271672726	0	2014	summer	night	0.583171248
0	126068	21.38971642	-6.689929008	0.477886826	0	2014	summer	night	0.583171248
0	126068	52.48837201	-6.64911747	0.536351383	0	2014	summer	night	0.583171248
0	126068	-0.210173955	-3.738384247	0.717076838	0	2014	summer	night	0.583171248
0	126068	-209.4727178	-2.287181377	0.983378172	0	2014	summer	night	0.583171248
0	126068	36.60788889	0	1.260747313	0	2014	summer	night	0.583171248
0	126068	-0.659919172	-6.441880226	0.495403111	0	2014	summer	night	0.583171248
0	126068	4.656541185	-4.429143429	0.466142356	0	2014	summer	night	0.583171248
0	126068	11.35402825	-7.475901604	0.565891683	0	2014	summer	night	0.583171248
0	126068	-80.14702688	-5.060564995	0.793956339	0	2014	summer	night	0.583171248
0	126068	-71.75736454	-2.254439116	1.095117569	0	2014	summer	night	0.583171248
0	126068	7.118038388	-15.77332783	1.38147378	0	2014	summer	night	0.583171248
0	126068	28.28888189	-10.86411762	0.486272365	0	2014	summer	night	0.583171248
0	126068	2.779379303	-5.148944855	0.526262045	0	2014	summer	night	0.583171248
0	126068	127.7637706	-13.36254501	0.713915229	0	2014	summer	night	0.583171248
0	126068	12.2090618	-9.069930077	1.023160815	0	2014	summer	night	0.583171248
0	126068	-11.24230321	-2.242580891	1.373091936	0	2014	summer	night	0.583171248
0	126068	-175.2422662	-1.548503876	0.4872486	0	2014	summer	night	0.583171248
0	126068	56.40148519	-6.457464695	0.631035924	0	2014	summer	night	0.583171248
0	126068	76.79895531	-16.47423363	0.936902344	0	2014	summer	night	0.583171248
0	126068	9.153371868	-8.429969788	1.347381234	0	2014	summer	night	0.583171248
0	126068	26.77523259	-0.090822898	1.753032446	0	2014	summer	night	0.583171248
0	126068	-49.80925956	-4.711283684	0.46957621	0	2014	summer	night	0.583171248
0	126068	20.4516316	-6.469892979	0.720960677	0	2014	summer	night	0.583171248
0	126068	-24.36841205	-1.461691022	1.142895699	0	2014	summer	night	0.583171248
0	126068	133.1758753	0	1.648320794	0	2014	summer	night	0.583171248
0	126068	365.7905682	-9.612733841	0.409083843	0	2014	summer	night	0.583171248
0	126068	149.2868731	-11.27398777	0.737569749	0	2014	summer	night	0.583171248
0	126068	20.09161884	0	1.237880588	0	2014	summer	night	0.583171248
0	126068	829.9995287	-9.778043747	0.303103954	0	2014	summer	night	0.583171248
0	126068	386.1417037	-12.10926437	0.655323982	0	2014	summer	night	0.583171248
0	126068	844.3314324	-12.46868324	0.171992987	0	2014	summer	night	0.583171248
0	126068	363.764762	-11.11298561	0.492000937	0	2014	summer	night	0.583171248
0	126068	1063.75039	-11.02408886	0.045298208	0	2014	summer	night	0.583171248
0	126068	559.500344	-36.10604477	0.293610811	0	2014	summer	night	0.583171248
0	126068	682.8319608	-34.89693451	0.10719803	0	2014	summer	night	0.583171248
1	126068	14.63727989	-6.549036026	1.089113712	8	2014	summer	day	1.772935593
1	126068	127.8869504	-8.016332626	0.502658904	8	2014	summer	day	1.772935593
1	126068	34.65424594	-12.8338232	0.838963211	8	2014	summer	day	1.772935593
1	126068	26.28701863	-1.281443	1.304846048	5	2014	summer	day	0.671261381
1	126068	-0.08868733	-2.644181728	0.761110425	5	2014	summer	day	0.671261381
1	126068	20.57632451	-7.311401844	0.888637841	9	2014	summer	day	2.136388414
1	126068	22.31780733	-0.303502619	1.345812082	9	2014	summer	day	2.136388414
1	126068	138.8317617	-0.030563282	1.434207439	8	2014	summer	day	1.772935593
1	126068	7.707054391	-0.448713273	1.250836492	6	2014	summer	day	1.053935773
1	126068	-1.452453488	-4.643486977	1.275427818	9	2014	summer	day	2.136388414
1	126068	31.44341934	-6.757243633	0.946838856	7	2014	summer	day	1.442585926
1	126068	167.2268445	0	1.444741726	6	2014	summer	day	1.053935773
1	126068	-251.5017236	-2.543778181	0.630802989	7	2014	summer	day	1.442585926
1	126068	113.3643569	-0.032808334	1.425524712	7	2014	summer	day	1.442585926
1	126068	116.0431916	0	1.265078664	7	2014	summer	day	1.442585926
1	126068	-263.6374755	-2.505696535	0.634324908	9	2014	summer	day	2.136388414
1	126068	16.4451795	-6.718276024	0.770416141	7	2014	summer	day	1.442585926
1	126068	38.20430433	-6.790764809	1.185418248	8	2014	summer	day	1.772935593
1	126068	38.77465524	-7.676185131	0.528231502	8	2014	summer	day	1.772935593
1	126068	22.97617155	-6.558570862	1.069609523	8	2014	summer	day	1.772935593
1	126068	-3.499187683	-0.439661443	1.101501584	7	2014	summer	day	1.442585926
1	126068	99.89841429	-7.378227234	0.520688295	9	2014	summer	day	2.136388414
1	126068	131.1720185	-10.68649769	0.636710227	4	2014	summer	day	0.59865367
1	126068	6.170418007	-6.560219288	0.549654841	6	2014	summer	day	1.053935773
1	126068	-10.56321337	-5.917369843	0.910598814	4	2014	summer	day	0.59865367
1	126068	14.80724877	-6.828005791	0.53437984	8	2014	summer	day	1.772935593
1	126068	122.0697782	-8.829390526	0.619273245	6	2014	summer	day	1.053935773
1	126068	129.1366191	-8.098692894	0.501882672	8	2014	summer	day	1.772935593
1	126068	-32.35029588	-4.80833149	1.122793436	6	2014	summer	day	1.053935773
1	126068	34.68097113	-7.789441109	1.025933504	8	2014	summer	day	1.772935593
1	126068	23.64822978	-6.30826807	1.222505212	8	2014	summer	day	1.772935593
1	126068	91.32764279	-0.109974913	1.38932538	6	2014	summer	day	1.053935773
1	126068	-29.74997592	-4.294750214	1.03265059	6	2014	summer	day	1.053935773
1	126068	-28.53937811	-5.010745525	1.015297651	6	2014	summer	day	1.053935773
1	126068	107.9709237	-0.040215395	1.420000076	8	2014	summer	day	1.772935593
1	126068	24.68219886	-8.179807663	0.897657752	7	2014	summer	day	1.442585926
1	126068	44.82748014	-0.121468395	1.392472982	8	2014	summer	day	1.772935593
1	126068	246.5783203	0	1.465973616	6	2014	summer	day	1.053935773
1	126068	133.7234507	-0.032823794	1.428703666	8	2014	summer	day	1.772935593
1	126068	17.05284848	-6.120375156	1.270872116	9	2014	summer	day	2.136388414
1	126068	10.23084663	-6.365396976	1.062344193	7	2014	summer	day	1.442585926
1	126068	28.24293511	-6.329769611	1.22405684	8	2014	summer	day	1.772935593
1	126068	22.03915461	-6.926869392	0.918495357	5	2014	summer	day	0.671261381
1	126068	-1.282416859	-6.227746964	1.177701831	5	2014	summer	day	0.671261381
1	126068	27.49672315	-0.55384326	1.16100502	5	2014	summer	day	0.671261381
1	126068	28.55417889	-7.211340427	0.526135921	9	2014	summer	day	2.136388414
1	126068	10.37058725	-6.534067631	1.021997809	7	2014	summer	day	1.442585926
1	126068	97.48733389	-0.100327097	1.402099848	9	2014	summer	day	2.136388414
1	126068	33.8543755	-7.135787964	0.991033077	6	2014	summer	day	1.053935773
1	126068	119.8464829	-6.470724106	0.518347204	9	2014	summer	day	2.136388414
1	126068	252.6326166	0	1.465892911	7	2014	summer	day	1.442585926
1	126068	22.20839223	-6.226903915	1.2477175	9	2014	summer	day	2.136388414
1	126068	94.36120784	-0.067095026	1.410986066	7	2014	summer	day	1.442585926
1	126068	54.38705582	-0.306386918	1.358195305	5	2014	summer	day	0.671261381
1	126068	-0.073683699	-6.528394699	0.891932607	6	2014	summer	day	1.053935773
1	126068	98.20506724	-6.760210991	0.523025811	9	2014	summer	day	2.136388414
1	126068	31.01403745	-6.532498837	0.812581182	7	2014	summer	day	1.442585926
1	126068	66.03350787	-7.110282421	0.528417766	9	2014	summer	day	2.136388414
1	126068	13.12803721	-0.271294385	1.351609945	7	2014	summer	day	1.442585926
1	126068	52.61197798	-0.199215755	1.368383527	8	2014	summer	day	1.772935593
1	126068	179.0016001	-0.000130138	1.446796298	7	2014	summer	day	1.442585926
1	126068	69.57733989	-0.067174554	1.408199906	9	2014	summer	day	2.136388414
1	126068	10.96190052	-6.369482517	1.061183214	6	2014	summer	day	1.053935773
1	126068	153.5903537	-0.098090649	1.413305759	6	2014	summer	day	1.053935773
1	126068	15.06168068	-6.389682293	1.230065703	6	2014	summer	day	1.053935773
0	126068	149.606059	0	0.914550304	0	2014	summer	day	0.583171248
0	126068	45.69114535	0	0.699235737	0	2014	summer	day	0.583171248
0	126068	-93.26233222	-0.775082827	0.821770966	0	2014	summer	day	0.583171248
0	126068	-105.5857988	-0.524933338	0.978827178	0	2014	summer	day	0.583171248
0	126068	185.3504394	0	1.150961041	0	2014	summer	day	0.583171248
0	126068	6.777356961	-0.469038397	0.623928666	0	2014	summer	day	0.583171248
0	126068	-163.8693093	-0.735010505	0.688754082	0	2014	summer	day	0.583171248
0	126068	-191.3982563	-1.115483403	0.804639876	0	2014	summer	day	0.583171248
0	126068	-9.034575932	-0.854442477	0.969126701	0	2014	summer	day	0.583171248
0	126068	8.62525485	-0.526302934	1.160497785	0	2014	summer	day	0.583171248
0	126068	287.428447	0	1.344199061	0	2014	summer	day	0.583171248
0	126068	-14.68020958	-5.274533749	0.59016794	0	2014	summer	day	0.583171248
0	126068	-400.7456319	-2.284804583	0.629522622	0	2014	summer	day	0.583171248
0	126068	-180.0481824	-1.507719398	0.73390168	0	2014	summer	day	0.583171248
0	126068	9.555903073	-1.011977196	0.901884735	0	2014	summer	day	0.583171248
0	126068	1.955724337	-0.681115448	1.108982563	0	2014	summer	day	0.583171248
0	126068	23.02040325	-0.299895674	1.315344214	0	2014	summer	day	0.583171248
0	126068	-68.39191864	-4.204360962	0.533142805	0	2014	summer	day	0.583171248
0	126068	-165.0107412	-3.216064453	0.551465809	0	2014	summer	day	0.583171248
0	126068	-191.8975374	-2.432370663	0.648819745	0	2014	summer	day	0.583171248
0	126068	-43.54206212	-1.561841011	0.822699368	0	2014	summer	day	0.583171248
0	126068	6.617325819	-1.54967308	1.044357896	0	2014	summer	day	0.583171248
0	126068	25.2051945	-4.563870907	1.268487453	0	2014	summer	day	0.583171248
0	126068	14.52657967	-10.10878849	0.538655281	0	2014	summer	day	0.583171248
0	126068	-60.9134093	-5.409344196	0.481464207	0	2014	summer	day	0.583171248
0	126068	83.00736434	-5.726041794	0.496117711	0	2014	summer	day	0.583171248
0	126068	-16.71176496	-3.498301029	0.602056921	0	2014	summer	day	0.583171248
0	126068	-101.3765815	-4.406218052	0.79198283	0	2014	summer	day	0.583171248
0	126068	-197.5672491	-1.614591599	1.030387163	0	2014	summer	day	0.583171248
0	126068	-59.08847548	-5.072132111	0.461969405	0	2014	summer	day	0.583171248
0	126068	63.87666929	-7.107971668	0.500890613	0	2014	summer	day	0.583171248
0	126068	-9.232502218	-4.453887463	0.639785171	0	2014	summer	day	0.583171248
0	126068	-130.1818353	-3.675993681	0.861889005	0	2014	summer	day	0.583171248
0	126068	-57.84368234	-3.595142841	1.121920109	0	2014	summer	day	0.583171248
0	126068	0.632246762	-7.747670174	1.362798572	0	2014	summer	day	0.583171248
0	126068	48.93962874	-10.75677776	0.493320018	0	2014	summer	day	0.583171248
0	126068	-38.7254915	-3.816254616	0.486259699	0	2014	summer	day	0.583171248
0	126068	52.07477234	-6.361538887	0.580854833	0	2014	summer	day	0.583171248
0	126068	-62.02944524	-2.475061178	0.779506028	0	2014	summer	day	0.583171248
0	126068	26.41764535	-12.87343788	1.051454306	0	2014	summer	day	0.583171248
0	126068	0.094826075	-0.008374175	1.338909507	0	2014	summer	day	0.583171248
0	126068	-36.31273116	-0.897808254	0.48529163	0	2014	summer	day	0.583171248
0	126068	0.394742624	-6.300050735	0.544156313	0	2014	summer	day	0.583171248
0	126068	3.410605483	-7.011172295	0.719022036	0	2014	summer	day	0.583171248
0	126068	1.217026091	-3.209165812	0.997398913	0	2014	summer	day	0.583171248
0	126068	52.47570733	-13.54262543	1.331671953	0	2014	summer	day	0.583171248
0	126068	-4.519012195	-2.701171398	1.650198221	0	2014	summer	day	0.583171248
0	126068	1.612502118	-5.751087189	0.607375205	0	2014	summer	day	0.583171248
0	126068	20.35325306	-12.38238525	0.871889114	0	2014	summer	day	0.583171248
0	126068	58.14828174	-16.44800568	1.235775828	0	2014	summer	day	0.583171248
0	126068	-26.8495878	-0.545261145	1.634410977	0	2014	summer	day	0.583171248
0	126068	85.86918292	-8.266605377	0.433517396	0	2014	summer	day	0.583171248
0	126068	26.33707133	-6.415212631	0.641062856	0	2014	summer	day	0.583171248
0	126068	44.21993961	-16.93466759	0.984317243	0	2014	summer	day	0.583171248
0	126068	112.1800571	0	1.420824766	0	2014	summer	day	0.583171248
0	126068	468.7280763	-9.742070198	0.364893645	0	2014	summer	day	0.583171248
0	126068	277.8671475	-9.561680794	0.619655311	0	2014	summer	day	0.583171248
0	126068	-17.6982425	-4.254601479	1.012452245	0	2014	summer	day	0.583171248
0	126068	520.7982205	-9.850502014	0.536864102	0	2014	summer	day	0.583171248
0	126068	95.00157653	-35.57312012	0.939667642	0	2014	summer	day	0.583171248
0	126068	93.85050661	-16.63995934	1.422975898	0	2014	summer	day	0.583171248
0	126068	471.1673375	-11.16095161	0.407142818	0	2014	summer	day	0.583171248
0	126068	1051.508288	-11.43235302	0.052403495	0	2014	summer	day	0.583171248
0	126068	719.7433055	-28.54242134	0.256241113	0	2014	summer	day	0.583171248
0	126068	718.1735183	-33.19667816	0.111434363	0	2014	summer	day	0.583171248
0	126068	939.2974246	-36.813591	-0.010407158	0	2014	summer	day	0.583171248
1	126069	-9.519011798	-3.960520029	1.277215242	8	2014	summer	night	2.082873093
1	126069	124.2233345	-17.65933609	0.854777694	6	2014	summer	night	1.238180604
1	126069	348.2458749	0	1.498019814	6	2014	summer	night	1.238180604
1	126069	22.08657732	-12.4274025	0.866307318	7	2014	summer	night	1.69477302
1	126069	330.3115444	0	1.493293285	7	2014	summer	night	1.69477302
1	126069	52.22654913	-12.57550144	0.742614448	6	2014	summer	night	1.238180604
1	126069	284.6369196	0	1.481012225	8	2014	summer	night	2.082873093
1	126069	-28.0600445	-0.821190953	1.221561432	5	2014	summer	night	0.788608607
1	126069	-86.68244848	-5.086865425	0.841527045	7	2014	summer	night	1.69477302
1	126069	35.60798209	-7.415075302	0.914121747	7	2014	summer	night	1.69477302
1	126069	-17.58862739	-3.877598524	1.11712265	5	2014	summer	night	0.788608607
1	126069	37.52700883	-0.347868174	1.326822519	4	2014	summer	night	0.703307907
1	126069	27.46867925	-0.459264696	0.947397709	6	2014	summer	night	1.238180604
1	126069	19.70934467	-7.637782097	1.009739399	5	2014	summer	night	0.788608607
1	126069	36.87874592	-6.752441406	0.938281596	7	2014	summer	night	1.69477302
1	126069	-16.06546842	-3.595831633	0.676134229	7	2014	summer	night	1.69477302
1	126069	19.48503986	-6.807347775	0.869538188	7	2014	summer	night	1.69477302
1	126069	32.48845834	-6.736332417	1.090903759	6	2014	summer	night	1.238180604
1	126069	32.7014488	-6.438016891	0.757338047	7	2014	summer	night	1.69477302
1	126069	-0.437687717	-4.435725212	0.663734198	5	2014	summer	night	0.788608607
1	126069	9.30788046	-5.054673672	0.737398028	4	2014	summer	night	0.703307907
1	126069	135.8903526	0	1.34304595	7	2014	summer	night	1.69477302
1	126069	4.321447867	-4.938955307	0.736177266	9	2014	summer	night	2.509863279
1	126069	29.54217441	-6.542613029	0.817355335	8	2014	summer	night	2.082873093
1	126069	151.2443858	-0.175324842	1.334608197	8	2014	summer	night	2.082873093
1	126069	58.59739902	-10.96670532	0.704056084	5	2014	summer	night	0.788608607
1	126069	113.0795651	0	1.328776836	5	2014	summer	night	0.788608607
1	126069	26.13695114	-0.464588374	1.306147814	5	2014	summer	night	0.788608607
1	126069	-140.3134658	-2.961663485	0.699721754	4	2014	summer	night	0.703307907
1	126069	-107.5740553	-0.820208311	1.182040334	6	2014	summer	night	1.238180604
1	126069	24.90365162	-7.540018082	1.026331067	7	2014	summer	night	1.69477302
1	126069	1.368249926	-2.476515293	1.293748856	6	2014	summer	night	1.238180604
1	126069	107.1854859	-0.034443468	1.421597838	5	2014	summer	night	0.788608607
1	126069	14.74458393	-6.764624119	0.921084821	8	2014	summer	night	2.082873093
1	126069	42.77279109	-0.398005486	1.333799839	7	2014	summer	night	1.69477302
1	126069	23.77202679	-7.062270164	0.781301618	6	2014	summer	night	1.238180604
1	126069	8.537829431	-6.758198738	0.875265658	6	2014	summer	night	1.238180604
1	126069	-0.201795875	-4.858765125	0.73563993	6	2014	summer	night	1.238180604
1	126069	38.16074934	-7.240365028	0.595164835	7	2014	summer	night	1.69477302
1	126069	48.85902628	-7.086816311	0.634495139	6	2014	summer	night	1.238180604
1	126069	-14.39831369	-4.230199337	0.725065351	5	2014	summer	night	0.788608607
1	126069	209.3257424	0	1.422868729	6	2014	summer	night	1.238180604
1	126069	122.4438768	-13.24999237	0.709899724	7	2014	summer	night	1.69477302
1	126069	3.756644908	-4.083220005	0.714962661	8	2014	summer	night	2.082873093
1	126069	167.8546536	0	1.334833264	5	2014	summer	night	0.788608607
1	126069	61.11684931	-8.282672882	0.536638379	6	2014	summer	night	1.238180604
1	126069	156.0483597	0	1.392644763	7	2014	summer	night	1.69477302
1	126069	-68.4865011	-3.133135796	0.598370194	6	2014	summer	night	1.238180604
1	126069	234.8119385	0	1.464842439	6	2014	summer	night	1.238180604
1	126069	13.97097248	-5.173736095	1.246264219	7	2014	summer	night	1.69477302
1	126069	-107.6392818	-1.361173511	1.101932287	5	2014	summer	night	0.788608607
1	126069	30.52383938	-0.520300567	0.926831603	8	2014	summer	night	2.082873093
1	126069	19.43889563	-4.646458149	0.729778707	6	2014	summer	night	1.238180604
1	126069	133.4524248	-8.548555374	0.641982019	7	2014	summer	night	1.69477302
1	126069	21.75965628	-4.515501022	0.726745605	7	2014	summer	night	1.69477302
1	126069	18.15395078	-5.589936256	0.744636655	7	2014	summer	night	1.69477302
1	126069	-36.29347437	-3.549360991	0.731728137	6	2014	summer	night	1.238180604
1	126069	-83.48812411	-3.703444004	0.615914047	5	2014	summer	night	0.788608607
1	126069	-31.79270318	-2.324499607	0.970095396	7	2014	summer	night	1.69477302
1	126069	-11.07343116	-0.911041021	1.254340649	7	2014	summer	night	1.69477302
1	126069	-135.6836309	-2.683776855	0.891356111	7	2014	summer	night	1.69477302
1	126069	33.09151811	0	1.168814182	5	2014	summer	night	0.788608607
1	126069	-28.02702309	-5.674437523	0.684958875	6	2014	summer	night	1.238180604
1	126069	-7.325642707	-0.647832692	1.14581573	6	2014	summer	night	1.238180604
1	126069	20.90804582	0	1.168004632	8	2014	summer	night	2.082873093
1	126069	-57.42999724	-3.862419128	0.6385144	4	2014	summer	night	0.703307907
1	126069	26.30630077	0	1.166033387	7	2014	summer	night	1.69477302
1	126069	-48.56337851	-2.992938519	0.919906616	5	2014	summer	night	0.788608607
1	126069	-83.91267711	-3.617568254	0.64260155	6	2014	summer	night	1.238180604
1	126069	-58.05511056	-2.265253067	1.145333767	6	2014	summer	night	1.238180604
1	126069	-186.3258259	-2.550081253	0.660413146	6	2014	summer	night	1.238180604
1	126069	5.092016414	-3.742581129	0.7011621	5	2014	summer	night	0.788608607
1	126069	-20.20412192	-4.505206108	0.73476553	5	2014	summer	night	0.788608607
1	126069	-1.097524522	-3.99843955	0.592927456	5	2014	summer	night	0.788608607
1	126069	-6.892343173	-4.420351982	0.682573259	4	2014	summer	night	0.703307907
1	126069	-50.25719304	-4.442761898	0.848534286	4	2014	summer	night	0.703307907
1	126069	-12.15837002	-4.448953152	0.730449617	5	2014	summer	night	0.788608607
1	126069	14.60173652	-6.400214195	0.764195621	6	2014	summer	night	1.238180604
1	126069	0.51254	-3.79247117	0.709312081	7	2014	summer	night	1.69477302
1	126069	6.637039154	-10.98806	1.013952255	4	2014	summer	night	0.703307907
1	126069	1.814443933	-5.609494209	0.568612695	4	2014	summer	night	0.703307907
1	126069	15.47411437	0	1.151461601	5	2014	summer	night	0.788608607
1	126069	139.8777739	-7.85515213	0.505170345	4	2014	summer	night	0.703307907
1	126069	-0.604236296	0	1.184936047	4	2014	summer	night	0.703307907
1	126069	-5.273496482	-4.870447636	0.582026958	4	2014	summer	night	0.703307907
1	126069	-4.251071243	-6.151497364	1.077577353	6	2014	summer	night	1.238180604
1	126069	-128.4756796	-3.619876385	0.626246452	5	2014	summer	night	0.788608607
1	126069	-14.03708461	-1.588975906	1.107004642	5	2014	summer	night	0.788608607
1	126069	239.9763003	-16.11654854	0.742999136	4	2014	summer	night	0.703307907
1	126069	89.10117703	-21.52811623	0.945154846	6	2014	summer	night	1.238180604
0	126069	0.445345436	-0.191581145	0.732138097	0	2014	summer	night	0.717588271
0	126069	18.64378715	-0.318908453	0.977149367	0	2014	summer	night	0.717588271
0	126069	78.10880339	0	0.66630429	0	2014	summer	night	0.717588271
0	126069	-20.1245807	-0.821971238	0.752240837	0	2014	summer	night	0.717588271
0	126069	-260.5745284	-0.527610183	0.868825853	0	2014	summer	night	0.717588271
0	126069	-62.20503123	-0.564232349	1.010428309	0	2014	summer	night	0.717588271
0	126069	113.0588972	0	1.162343502	0	2014	summer	night	0.717588271
0	126069	-105.8471827	-0.720990598	0.652564466	0	2014	summer	night	0.717588271
0	126069	-299.7466552	-1.475858212	0.727735817	0	2014	summer	night	0.717588271
0	126069	-55.87917158	-1.087310314	0.842241585	0	2014	summer	night	0.717588271
0	126069	-25.76541961	-0.907354772	0.990527809	0	2014	summer	night	0.717588271
0	126069	21.68622068	-0.647408426	1.156232715	0	2014	summer	night	0.717588271
0	126069	243.4304849	0	1.317223907	0	2014	summer	night	0.717588271
0	126069	14.02469981	-4.845937729	0.588858962	0	2014	summer	night	0.717588271
0	126069	-247.8210182	-1.585998774	0.607096255	0	2014	summer	night	0.717588271
0	126069	-371.1826096	-2.32700038	0.668882847	0	2014	summer	night	0.717588271
0	126069	-139.6819879	-1.374929667	0.779193461	0	2014	summer	night	0.717588271
0	126069	5.761717902	-1.249322891	0.932191014	0	2014	summer	night	0.717588271
0	126069	1.557904438	-0.682835281	1.109629512	0	2014	summer	night	0.717588271
0	126069	7.540305631	-0.310035259	1.286540747	0	2014	summer	night	0.717588271
0	126069	-144.9699797	-2.834522247	0.546865284	0	2014	summer	night	0.717588271
0	126069	-69.87426223	-4.56304884	0.546242297	0	2014	summer	night	0.717588271
0	126069	-249.3587311	-2.737335205	0.597463429	0	2014	summer	night	0.717588271
0	126069	-247.5441852	-2.043448687	0.705949724	0	2014	summer	night	0.717588271
0	126069	-14.39383564	-3.287738562	1.243045926	0	2014	summer	night	0.717588271
0	126069	132.2173091	-0.100567788	1.404657602	0	2014	summer	night	0.717588271
0	126069	38.39703026	0	0.503040075	0	2014	summer	night	0.717588271
0	126069	0.964143851	-4.833823681	0.492934883	0	2014	summer	night	0.717588271
0	126069	35.26398019	-5.940793991	0.542901635	0	2014	summer	night	0.717588271
0	126069	-64.47739377	-3.393563032	0.657203853	0	2014	summer	night	0.717588271
0	126069	-4.475209778	-6.398040295	0.82625258	0	2014	summer	night	0.717588271
0	126069	-124.1108238	-1.432293415	1.026041508	0	2014	summer	night	0.717588271
0	126069	-22.56797514	-0.72220397	1.225829124	0	2014	summer	night	0.717588271
0	126069	185.6023808	0	1.393609762	0	2014	summer	night	0.717588271
0	126069	19.98597494	-5.906410217	0.473062843	0	2014	summer	night	0.717588271
0	126069	-10.02725389	-5.451499462	0.469054043	0	2014	summer	night	0.717588271
0	126069	16.14472608	-6.690904617	0.532717586	0	2014	summer	night	0.717588271
0	126069	0.7129885	-12.29312134	0.665052414	0	2014	summer	night	0.717588271
0	126069	-166.9929743	-3.130560875	0.852096617	0	2014	summer	night	0.717588271
0	126069	-2.088672443	-2.857700109	1.065437794	0	2014	summer	night	0.717588271
0	126069	-3.10180534	0	1.271399021	0	2014	summer	night	0.717588271
0	126069	-68.29316567	-5.909338951	0.467444032	0	2014	summer	night	0.717588271
0	126069	-8.188223777	-5.179895878	0.488860607	0	2014	summer	night	0.717588271
0	126069	62.52355018	-8.020922661	0.584399164	0	2014	summer	night	0.717588271
0	126069	-38.83945118	-4.216389656	0.749496579	0	2014	summer	night	0.717588271
0	126069	1.22720176	-5.277420521	0.963933527	0	2014	summer	night	0.717588271
0	126069	43.32458386	-13.73456001	1.193785071	0	2014	summer	night	0.717588271
0	126069	-101.0721714	-4.132298946	0.487387717	0	2014	summer	night	0.717588271
0	126069	5.429854582	-5.411128044	0.553005397	0	2014	summer	night	0.717588271
0	126069	126.8271117	-13.17436028	0.6976192	0	2014	summer	night	0.717588271
0	126069	-113.1338739	-2.655175447	0.909122229	0	2014	summer	night	0.717588271
0	126069	-33.59596512	-0.950031638	1.159516096	0	2014	summer	night	0.717588271
0	126069	-30.59605475	-3.065083265	0.483746737	0	2014	summer	night	0.717588271
0	126069	-27.7528909	-6.013617039	0.523891509	0	2014	summer	night	0.717588271
0	126069	72.63939627	-5.386703491	0.647755623	0	2014	summer	night	0.717588271
0	126069	112.5817768	-17.80683517	0.853760421	0	2014	summer	night	0.717588271
0	126069	3.510190695	-3.418508291	1.120994449	0	2014	summer	night	0.717588271
0	126069	38.90635106	-14.60298538	1.412855983	0	2014	summer	night	0.717588271
0	126069	5.669859118	-0.67142576	1.682529688	0	2014	summer	night	0.717588271
0	126069	55.39592214	-4.950072765	0.560189009	0	2014	summer	night	0.717588271
0	126069	39.10796405	-5.206389904	0.747358441	0	2014	summer	night	0.717588271
0	126069	97.74509201	-18.28448868	1.018088818	0	2014	summer	night	0.717588271
0	126069	67.26497769	-15.77800846	1.342570662	0	2014	summer	night	0.717588271
0	126069	-5.264442474	-0.517185926	1.675855994	0	2014	summer	night	0.717588271
0	126069	102.7697229	-6.071824074	0.57785058	0	2014	summer	night	0.717588271
0	126069	35.44638856	-11.38307571	0.823204696	0	2014	summer	night	0.717588271
0	126069	5.025440942	-0.046970434	1.151976585	0	2014	summer	night	0.717588271
0	126069	116.1699448	0	1.526583672	0	2014	summer	night	0.717588271
0	126069	343.2961692	-9.616847038	0.378573507	0	2014	summer	night	0.717588271
0	126069	202.5757132	-9.202692032	0.562413037	0	2014	summer	night	0.717588271
0	126069	130.6343378	-20.95639801	0.850690603	0	2014	summer	night	0.717588271
0	126069	23.16009828	0	1.220865965	0	2014	summer	night	0.717588271
0	126069	9.815529941	-0.005451828	1.629882336	0	2014	summer	night	0.717588271
0	126069	515.2477814	-11.27065563	0.508123994	0	2014	summer	night	0.717588271
0	126069	196.1649122	-35.77404785	0.817385435	0	2014	summer	night	0.717588271
0	126069	-9.188331708	-6.290955067	1.205778599	0	2014	summer	night	0.717588271
0	126069	584.4198902	-9.787210464	0.419624507	0	2014	summer	night	0.717588271
0	126069	233.279542	-32.29981232	0.725324631	0	2014	summer	night	0.717588271
0	126069	596.4633114	-12.43882084	0.308638155	0	2014	summer	night	0.717588271
0	126069	278.0331904	-34.0814476	0.588373959	0	2014	summer	night	0.717588271
0	126069	1093.397444	-11.59743977	0.036307625	0	2014	summer	night	0.717588271
0	126069	801.7072493	-13.04688358	0.191225216	0	2014	summer	night	0.717588271
0	126069	474.5094437	-43.06233597	0.428631544	0	2014	summer	night	0.717588271
0	126069	809.1376321	-32.16025543	0.080679819	0	2014	summer	night	0.717588271
0	126069	450.7862837	-15.37587738	0.267157525	0	2014	summer	night	0.717588271
0	126069	950.852134	-24.12177086	-0.013579454	0	2014	summer	night	0.717588271
1	126069	61.26396195	-15.67817307	0.912359715	5	2014	summer	day	0.788608607
1	126069	65.6514045	-15.21929646	0.888252258	5	2014	summer	day	0.788608607
1	126069	-4.346633821	-2.746445417	0.96861124	7	2014	summer	day	1.69477302
1	126069	6.335872999	-6.509803295	1.117939472	8	2014	summer	day	2.082873093
1	126069	-48.94125454	-3.084564686	0.919305801	6	2014	summer	day	1.238180604
1	126069	-27.9585828	-3.308027267	0.932942629	8	2014	summer	day	2.082873093
1	126069	70.77648427	-13.99183178	0.851688206	6	2014	summer	day	1.238180604
1	126069	72.21412405	-14.90589809	0.793925822	7	2014	summer	day	1.69477302
1	126069	113.627302	-8.423308372	0.579888403	8	2014	summer	day	2.082873093
1	126069	-7.806381242	-6.004533291	1.166527867	6	2014	summer	day	1.238180604
1	126069	77.18712515	-14.14551258	0.861553788	7	2014	summer	day	1.69477302
1	126069	-139.5656482	-4.067155838	0.838897824	7	2014	summer	day	1.69477302
1	126069	44.89321491	-8.054135323	0.494828105	4	2014	summer	day	0.703307907
1	126069	2.401399137	-7.778642654	0.990060568	7	2014	summer	day	1.69477302
1	126069	45.07312092	-14.74894047	0.915801346	8	2014	summer	day	2.082873093
1	126069	-2.465370708	-3.116275072	0.950813055	6	2014	summer	day	1.238180604
1	126069	136.7616234	-13.66598511	0.746889651	6	2014	summer	day	1.238180604
1	126069	-105.4240564	-1.476374984	0.789424837	7	2014	summer	day	1.69477302
1	126069	10.14361482	-9.721185684	0.847850621	6	2014	summer	day	1.238180604
1	126069	49.18090959	-15.72491264	0.784463942	5	2014	summer	day	0.788608607
1	126069	0.64357052	-0.794590116	1.138782501	4	2014	summer	day	0.703307907
1	126069	56.98265685	-12.79827976	0.840885997	7	2014	summer	day	1.69477302
1	126069	52.02599046	-0.329913884	1.34089458	6	2014	summer	day	1.238180604
1	126069	129.7059355	-6.901929855	0.515762508	6	2014	summer	day	1.238180604
1	126069	28.16910675	-12.66788101	0.90083009	7	2014	summer	day	1.69477302
1	126069	148.0838284	-13.36696243	0.759880662	7	2014	summer	day	1.69477302
1	126069	20.46578012	-0.48541826	1.292071581	4	2014	summer	day	0.703307907
1	126069	104.4578994	-7.799540043	0.522018731	5	2014	summer	day	0.788608607
1	126069	55.36675749	-12.63853168	0.851634502	6	2014	summer	day	1.238180604
1	126069	118.5056311	-15.44092941	0.820677757	4	2014	summer	day	0.703307907
1	126069	94.10816094	-12.80187702	0.702525914	6	2014	summer	day	1.238180604
1	126069	38.73300874	-14.27768898	0.915678024	8	2014	summer	day	2.082873093
1	126069	21.51396862	-12.74926853	1.021268606	6	2014	summer	day	1.238180604
1	126069	112.6864831	-19.67720985	0.919245183	6	2014	summer	day	1.238180604
1	126069	46.02896708	-12.99240685	0.838727593	8	2014	summer	day	2.082873093
1	126069	124.2955	-20.75144577	0.882742524	6	2014	summer	day	1.238180604
1	126069	126.5207938	-14.0407629	0.752340376	5	2014	summer	day	0.788608607
1	126069	100.6132805	-17.08510208	0.86558795	6	2014	summer	day	1.238180604
1	126069	-11.86735289	-2.785865545	0.998215437	4	2014	summer	day	0.703307907
1	126069	69.15228159	-6.204802513	0.570422649	5	2014	summer	day	0.788608607
1	126069	36.57221797	-13.76796722	0.761800885	8	2014	summer	day	2.082873093
1	126069	72.74225168	-14.80152607	0.843110085	8	2014	summer	day	2.082873093
1	126069	4.314172457	-2.829258919	1.291430712	6	2014	summer	day	1.238180604
1	126069	114.4043403	-5.48361969	0.587937176	6	2014	summer	day	1.238180604
1	126069	63.11054735	-13.45980453	0.821149647	8	2014	summer	day	2.082873093
1	126069	142.5386974	-16.50293922	0.831528187	9	2014	summer	day	2.509863279
1	126069	113.1231433	-8.188279152	0.507329941	6	2014	summer	day	1.238180604
1	126069	63.48213206	-15.76189899	0.981783628	9	2014	summer	day	2.509863279
1	126069	70.26485883	-0.066181868	1.408737063	5	2014	summer	day	0.788608607
1	126069	62.7500537	-12.5291748	0.845615089	7	2014	summer	day	1.69477302
1	126069	92.36862905	-15.15361118	0.764257193	6	2014	summer	day	1.238180604
1	126069	57.1032146	-6.874811649	0.496918112	4	2014	summer	day	0.703307907
1	126069	157.8220034	-13.12459278	0.757745087	7	2014	summer	day	1.69477302
1	126069	-47.74496578	-8.20840168	0.77037257	6	2014	summer	day	1.238180604
1	126069	128.6792893	-13.18033981	0.796409667	5	2014	summer	day	0.788608607
1	126069	98.21680564	-16.10626411	0.950028896	6	2014	summer	day	1.238180604
1	126069	69.37674434	-12.1936779	0.710954785	7	2014	summer	day	1.69477302
1	126069	63.69869623	-15.81776714	0.77246505	6	2014	summer	day	1.238180604
1	126069	20.49467394	-12.44253922	1.028600931	4	2014	summer	day	0.703307907
1	126069	-1.508580279	-7.685848713	0.999603271	5	2014	summer	day	0.788608607
1	126069	100.1198386	-18.23272133	0.89122206	6	2014	summer	day	1.238180604
1	126069	6.276863099	-11.09183025	0.927845597	8	2014	summer	day	2.082873093
1	126069	-23.71143528	-5.664867401	1.09071815	4	2014	summer	day	0.703307907
1	126069	0.174729292	-5.145245552	0.973492801	6	2014	summer	day	1.238180604
1	126069	50.50256387	-15.40138435	0.941061556	6	2014	summer	day	1.238180604
1	126069	23.658455	-5.202078342	0.687710285	4	2014	summer	day	0.703307907
1	126069	103.0949332	-13.25745296	0.721762538	6	2014	summer	day	1.238180604
1	126069	106.4989254	-8.00733757	0.498684853	5	2014	summer	day	0.788608607
1	126069	121.1475323	-10.67118931	0.658566117	4	2014	summer	day	0.703307907
1	126069	0.282008134	-12.90507507	0.726158917	4	2014	summer	day	0.703307907
1	126069	252.4772319	0	1.459507942	5	2014	summer	day	0.788608607
1	126069	82.23905847	-13.99824047	0.855425477	9	2014	summer	day	2.509863279
1	126069	397.736402	-0.204695374	1.509840131	6	2014	summer	day	1.238180604
1	126069	-0.441931664	-6.102431297	0.559437811	4	2014	summer	day	0.703307907
1	126069	57.06626695	-12.90464592	0.837157607	8	2014	summer	day	2.082873093
1	126069	-121.5115923	-3.378352165	0.936697662	5	2014	summer	day	0.788608607
1	126069	47.65444999	-12.78739166	0.847809851	8	2014	summer	day	2.082873093
1	126069	-52.97802219	-3.929932594	0.734483242	8	2014	summer	day	2.082873093
1	126069	74.10676857	-16.48964691	0.913413584	5	2014	summer	day	0.788608607
1	126069	20.654224	-7.821721554	0.546015978	6	2014	summer	day	1.238180604
1	126069	139.5875545	-8.303210258	0.504225135	7	2014	summer	day	1.69477302
1	126069	3.304304323	-5.222212315	0.828375995	5	2014	summer	day	0.788608607
1	126069	91.8439952	-7.806062222	0.599911451	9	2014	summer	day	2.509863279
1	126069	102.2565368	-19.26140594	0.901380658	5	2014	summer	day	0.788608607
1	126069	91.12931274	-17.23293495	0.874375582	5	2014	summer	day	0.788608607
1	126069	57.97148321	-7.213655472	0.599220335	9	2014	summer	day	2.509863279
1	126069	-1.367397647	-6.651318073	1.093684554	4	2014	summer	day	0.703307907
1	126069	13.06634253	-13.77065945	1.03360033	8	2014	summer	day	2.082873093
1	126069	6.31223237	-6.616083622	1.014880896	6	2014	summer	day	1.238180604
1	126069	78.77282558	-18.24298286	0.906729579	7	2014	summer	day	1.69477302
1	126069	123.2594692	-20.31653595	0.864288151	6	2014	summer	day	1.238180604
1	126069	2.638265483	-8.619630814	0.966681302	6	2014	summer	day	1.238180604
1	126069	19.04028045	-7.152275085	0.781445265	5	2014	summer	day	0.788608607
1	126069	98.721396	-17.68390465	0.937615812	6	2014	summer	day	1.238180604
1	126069	24.52821565	-11.69198608	0.870521843	4	2014	summer	day	0.703307907
1	126069	40.89645229	-12.76121235	0.849872053	9	2014	summer	day	2.509863279
1	126069	0.656909694	-4.077673912	0.587263644	6	2014	summer	day	1.238180604
1	126069	-1.530124016	-4.534629822	1.064362288	6	2014	summer	day	1.238180604
1	126069	101.0850645	-19.38541603	0.913906515	5	2014	summer	day	0.788608607
1	126069	8.874054412	-6.13181591	0.782378435	4	2014	summer	day	0.703307907
1	126069	13.45253383	-6.475176811	0.798865497	4	2014	summer	day	0.703307907
1	126069	434.1843881	-11.79787159	0.431127876	6	2014	summer	day	1.238180604
1	126069	13.19252233	-8.909472466	0.8516348	4	2014	summer	day	0.703307907
1	126069	129.5431016	-18.9548111	0.969937027	4	2014	summer	day	0.703307907
1	126069	83.13383828	-17.53917313	0.920143604	5	2014	summer	day	0.788608607
1	126069	-3.787043407	-5.605650425	0.999045849	4	2014	summer	day	0.703307907
1	126069	86.46134248	-15.25522423	0.861490369	4	2014	summer	day	0.703307907
1	126069	95.09041686	-16.22471809	0.952648163	5	2014	summer	day	0.788608607
1	126069	71.73823955	-14.24823856	0.805847228	4	2014	summer	day	0.703307907
1	126069	326.6129885	-25.34709167	0.732130766	6	2014	summer	day	1.238180604
1	126069	9.941123423	-10.70267487	0.951433837	4	2014	summer	day	0.703307907
0	126069	4.22420412	-0.337647945	0.755066693	0	2014	summer	day	0.717588271
0	126069	-7.223517795	-0.223631307	0.860767663	0	2014	summer	day	0.717588271
0	126069	3.743901236	-0.696158588	0.981213391	0	2014	summer	day	0.717588271
0	126069	232.9595042	0	1.10632062	0	2014	summer	day	0.717588271
0	126069	6.358513493	-0.19239445	0.685708106	0	2014	summer	day	0.717588271
0	126069	-51.99084746	-0.822376251	0.768877864	0	2014	summer	day	0.717588271
0	126069	-274.0438086	-0.708687425	0.877148449	0	2014	summer	day	0.717588271
0	126069	-77.50901603	-0.62260586	1.005793214	0	2014	summer	day	0.717588271
0	126069	72.18052476	0	1.143599391	0	2014	summer	day	0.717588271
0	126069	269.4378829	0	1.276542902	0	2014	summer	day	0.717588271
0	126069	-24.04806495	-0.814383864	0.624499023	0	2014	summer	day	0.717588271
0	126069	-184.5099606	-0.808036745	0.669844806	0	2014	summer	day	0.717588271
0	126069	-309.8967368	-1.192903638	0.745604992	0	2014	summer	day	0.717588271
0	126069	-45.77246973	-0.94740659	0.852981031	0	2014	summer	day	0.717588271
0	126069	-29.58421146	-0.924360216	0.98717159	0	2014	summer	day	0.717588271
0	126069	1.242058575	-0.691691577	1.135830998	0	2014	summer	day	0.717588271
0	126069	161.6440754	0	1.283093095	0	2014	summer	day	0.717588271
0	126069	-127.4939341	-1.451309323	0.595449865	0	2014	summer	day	0.717588271
0	126069	-67.64547305	-2.791066647	0.597041726	0	2014	summer	day	0.717588271
0	126069	-357.6507399	-1.623983979	0.626916349	0	2014	summer	day	0.717588271
0	126069	-295.8241596	-2.122370243	0.693280697	0	2014	summer	day	0.717588271
0	126069	-87.9295533	-1.279003978	0.798098922	0	2014	summer	day	0.717588271
0	126069	2.194728056	-1.176216125	0.936291218	0	2014	summer	day	0.717588271
0	126069	1.162529499	-0.963243544	1.094254017	0	2014	summer	day	0.717588271
0	126069	4.261248567	-0.303032637	1.254266381	0	2014	summer	day	0.717588271
0	126069	127.8686091	0	1.395994067	0	2014	summer	day	0.717588271
0	126069	-32.80834778	-0.868169665	0.571603477	0	2014	summer	day	0.717588271
0	126069	6.517915085	-6.442297459	0.553965509	0	2014	summer	day	0.717588271
0	126069	-193.2667211	-2.900552034	0.569604933	0	2014	summer	day	0.717588271
0	126069	-315.6368931	-2.495928764	0.628027916	0	2014	summer	day	0.717588271
0	126069	-189.540413	-1.598271251	0.731441379	0	2014	summer	day	0.717588271
0	126069	38.65873513	-0.217237115	1.364671707	0	2014	summer	day	0.717588271
0	126069	292.9272288	0	1.479555488	0	2014	summer	day	0.717588271
0	126069	-53.61538835	-4.030354023	0.508216321	0	2014	summer	day	0.717588271
0	126069	4.994418692	-4.217756748	0.515380085	0	2014	summer	day	0.717588271
0	126069	-9.99431644	-4.35679388	0.571444511	0	2014	summer	day	0.717588271
0	126069	-153.6311493	-2.956816196	0.677974463	0	2014	summer	day	0.717588271
0	126069	-32.13117345	-5.45020628	0.827632189	0	2014	summer	day	0.717588271
0	126069	7.235192853	-6.794761658	1.003210187	0	2014	summer	day	0.717588271
0	126069	-88.54575642	-1.359582067	1.183141708	0	2014	summer	day	0.717588271
0	126069	150.6496673	0	1.343716741	0	2014	summer	day	0.717588271
0	126069	35.94004228	-11.25488281	0.509982288	0	2014	summer	day	0.717588271
0	126069	-42.14356734	-6.486526966	0.473676741	0	2014	summer	day	0.717588271
0	126069	15.97271985	-5.515173435	0.482500046	0	2014	summer	day	0.717588271
0	126069	16.91333235	-6.561387062	0.545731723	0	2014	summer	day	0.717588271
0	126069	-28.73565353	-5.221757412	0.663100123	0	2014	summer	day	0.717588271
0	126069	-192.0560055	-3.442460299	0.824779093	0	2014	summer	day	0.717588271
0	126069	-149.7244659	-2.40469408	1.010890245	0	2014	summer	day	0.717588271
0	126069	-76.03791971	-0.744517505	1.197847009	0	2014	summer	day	0.717588271
0	126069	52.29457809	-15.78691006	1.360845923	0	2014	summer	day	0.717588271
0	126069	-46.21735433	-4.922198772	0.461420685	0	2014	summer	day	0.717588271
0	126069	-1.480561465	-5.745910645	0.485209852	0	2014	summer	day	0.717588271
0	126069	-1.445414505	-5.420886993	0.567911267	0	2014	summer	day	0.717588271
0	126069	3.445751097	-12.17218208	0.706051886	0	2014	summer	day	0.717588271
0	126069	-94.19855497	-3.373374224	0.88623023	0	2014	summer	day	0.717588271
0	126069	-62.20584307	-3.675748825	1.085217953	0	2014	summer	day	0.717588271
0	126069	36.17064476	-11.58072376	1.437252522	0	2014	summer	day	0.717588271
0	126069	-17.41608914	-3.937648535	0.476407021	0	2014	summer	day	0.717588271
0	126069	2.727627947	-6.38468647	0.529503047	0	2014	summer	day	0.717588271
0	126069	35.14742939	-6.593951702	0.644729972	0	2014	summer	day	0.717588271
0	126069	-177.2010536	-2.299978733	0.81408608	0	2014	summer	day	0.717588271
0	126069	40.38435035	-14.83503914	1.019579411	0	2014	summer	day	0.717588271
0	126069	31.16419337	-13.57349396	1.234028459	0	2014	summer	day	0.717588271
0	126069	5.597584231	-5.981609821	0.485514849	0	2014	summer	day	0.717588271
0	126069	-1.2679058	-5.049771786	0.515690625	0	2014	summer	day	0.717588271
0	126069	0.753346874	-6.023431301	0.610794961	0	2014	summer	day	0.717588271
0	126069	82.17002885	-15.42146969	0.769847512	0	2014	summer	day	0.717588271
0	126069	-29.93136313	-2.042218924	0.979267836	0	2014	summer	day	0.717588271
0	126069	-3.71134904	-3.49988699	1.215729594	0	2014	summer	day	0.717588271
0	126069	20.78196077	0	1.447713375	0	2014	summer	day	0.717588271
0	126069	-149.3363229	-0.824530125	0.494087934	0	2014	summer	day	0.717588271
0	126069	5.073881521	-6.495861053	0.568817437	0	2014	summer	day	0.717588271
0	126069	3.200187976	-5.167087078	0.714359641	0	2014	summer	day	0.717588271
0	126069	38.67409512	-14.19223404	0.924327791	0	2014	summer	day	0.717588271
0	126069	19.65106421	-1.585719585	1.179011226	0	2014	summer	day	0.717588271
0	126069	22.60585382	-12.72020531	1.449456573	0	2014	summer	day	0.717588271
0	126069	-8.768850216	-0.457453996	1.699766517	0	2014	summer	day	0.717588271
0	126069	-35.42034053	-3.572249651	0.49790287	0	2014	summer	day	0.717588271
0	126069	12.93341491	-5.914176941	0.620387912	0	2014	summer	day	0.717588271
0	126069	0.377742874	-4.074421883	0.818552077	0	2014	summer	day	0.717588271
0	126069	59.28533333	-16.15046883	1.080485821	0	2014	summer	day	0.717588271
0	126069	66.34459763	-15.32190228	1.380449653	0	2014	summer	day	0.717588271
0	126069	5.258071319	-0.178032339	1.684140563	0	2014	summer	day	0.717588271
0	126069	-2.823822334	-4.749607563	0.487305164	0	2014	summer	day	0.717588271
0	126069	79.46746457	-6.536232948	0.654059827	0	2014	summer	day	0.717588271
0	126069	122.5064287	-21.03526878	0.89995122	0	2014	summer	day	0.717588271
0	126069	5.740849752	0	1.208103776	0	2014	summer	day	0.717588271
0	126069	120.3265809	0	1.547549009	0	2014	summer	day	0.717588271
0	126069	237.6974416	-9.642859459	0.455466181	0	2014	summer	day	0.717588271
0	126069	90.43378521	-8.482318878	0.656779885	0	2014	summer	day	0.717588271
0	126069	37.50366605	-13.02967072	0.938946009	0	2014	summer	day	0.717588271
0	126069	32.66365118	0	1.281289816	0	2014	summer	day	0.717588271
0	126069	34.56748156	0	1.649035454	0	2014	summer	day	0.717588271
0	126069	553.4516642	-10.70300198	0.400375128	0	2014	summer	day	0.717588271
0	126069	379.0312457	-10.5845232	0.621974051	0	2014	summer	day	0.717588271
0	126069	70.45335841	-35.39876175	0.924165308	0	2014	summer	day	0.717588271
0	126069	26.82132367	0	1.284078956	0	2014	summer	day	0.717588271
0	126069	810.4126924	-10.09827805	0.325296164	0	2014	summer	day	0.717588271
0	126069	488.8679511	-10.26681709	0.550801039	0	2014	summer	day	0.717588271
0	126069	158.7988268	-36.36626816	0.854567528	0	2014	summer	day	0.717588271
0	126069	763.4455495	-12.49161053	0.237627015	0	2014	summer	day	0.717588271
0	126069	430.6441897	-10.6111536	0.451242596	0	2014	summer	day	0.717588271
0	126069	105.75353	-37.6210556	0.738789439	0	2014	summer	day	0.717588271
0	126069	852.727621	-11.76934528	0.146370679	0	2014	summer	day	0.717588271
0	126069	574.0955346	-12.33948231	0.335145861	0	2014	summer	day	0.717588271
0	126069	998.3369186	-10.0867033	0.060664922	0	2014	summer	day	0.717588271
0	126069	665.4445511	-34.37193298	0.21631901	0	2014	summer	day	0.717588271
0	126069	334.8870759	-15.11006546	0.432357103	0	2014	summer	day	0.717588271
0	126069	1029.008848	-10.58736992	-0.013924967	0	2014	summer	day	0.717588271
0	126069	710.7929511	-35.09128952	0.105381757	0	2014	summer	day	0.717588271
0	126069	888.7070868	-37.21734238	0.009273398	0	2014	summer	day	0.717588271
1	126070	15.11583636	-3.624856472	1.335030079	7	2014	winter	day	1.712921939
1	126070	-234.48654	-1.184736252	0.770960152	6	2014	winter	day	1.251439984
1	126070	-176.4054958	-2.426429033	0.652398169	8	2014	winter	day	2.105178082
1	126070	-309.0498974	-2.118442059	0.691937268	6	2014	winter	day	1.251439984
1	126070	125.8342805	-10.99707222	0.671199739	5	2014	winter	day	0.797053628
1	126070	48.2365787	-6.431999683	0.554438233	5	2014	winter	day	0.797053628
1	126070	-18.19533446	-4.718748093	0.582369268	6	2014	winter	day	1.251439984
1	126070	-366.6072519	-1.860178113	0.706700027	7	2014	winter	day	1.712921939
1	126070	143.3497117	-13.64966393	0.794412613	9	2014	winter	day	2.536740805
1	126070	-203.6763011	-2.626252174	0.577132463	6	2014	winter	day	1.251439984
1	126070	-193.3442747	-3.039614916	0.557403922	6	2014	winter	day	1.251439984
1	126070	-311.4420621	-2.234099388	0.657815754	7	2014	winter	day	1.712921939
1	126070	-295.5712133	-2.329086781	0.649855971	7	2014	winter	day	1.712921939
1	126070	-29.83348201	-0.820208311	0.926277518	8	2014	winter	day	2.105178082
1	126070	93.69544713	-14.77449989	0.779024422	8	2014	winter	day	2.105178082
1	126070	46.37499294	-12.28443336	0.848165214	4	2014	winter	day	0.710839463
1	126070	-254.8207412	-0.74440968	0.870577753	4	2014	winter	day	0.710839463
1	126070	-267.8144266	-2.483434916	0.577929974	9	2014	winter	day	2.536740805
1	126070	2.234546126	-0.961763024	0.742862463	4	2014	winter	day	0.710839463
1	126070	-209.7304287	-1.582174063	0.723068714	7	2014	winter	day	1.712921939
1	126070	135.0349931	-11.00279617	0.640865624	4	2014	winter	day	0.710839463
1	126070	-265.8471982	-1.858290434	0.700392783	5	2014	winter	day	0.797053628
1	126070	52.84826085	-14.58413315	0.959494948	8	2014	winter	day	2.105178082
1	126070	-425.350029	-1.79471004	0.677137136	7	2014	winter	day	1.712921939
1	126070	-75.96946261	-3.969593763	0.609673083	7	2014	winter	day	1.712921939
1	126070	31.35994701	-6.418645382	0.485483289	7	2014	winter	day	1.712921939
1	126070	-238.6408921	-1.580722928	0.724500775	7	2014	winter	day	1.712921939
1	126070	47.18057891	-13.04610825	0.876157224	4	2014	winter	day	0.710839463
0	126070	70.4651867	0	0.658586562	0	2014	winter	day	0.651602841
0	126070	-204.7935311	-0.82019186	0.82661742	0	2014	winter	day	0.651602841
0	126070	-0.287189517	-0.424642563	1.080470681	0	2014	winter	day	0.651602841
0	126070	-227.0110747	-1.557361484	0.609039128	0	2014	winter	day	0.651602841
0	126070	-139.6362456	-1.461087108	0.745994449	0	2014	winter	day	0.651602841
0	126070	0.18108711	-1.139652491	1.018933892	0	2014	winter	day	0.651602841
0	126070	64.58582933	0	1.331180692	0	2014	winter	day	0.651602841
0	126070	24.61494317	-6.351151466	0.506423652	0	2014	winter	day	0.651602841
0	126070	-92.34758048	-3.262074709	0.625117242	0	2014	winter	day	0.651602841
0	126070	23.71634105	-6.886861324	0.920617104	0	2014	winter	day	0.651602841
0	126070	23.64647473	-0.71226263	1.271068931	0	2014	winter	day	0.651602841
0	126070	6.834849319	-4.461936951	0.468172103	0	2014	winter	day	0.651602841
0	126070	-7.189727485	-5.200880527	0.639136016	0	2014	winter	day	0.651602841
0	126070	32.47680065	-4.081181049	0.992666185	0	2014	winter	day	0.651602841
0	126070	3.377921032	-14.45333481	1.36593008	0	2014	winter	day	0.651602841
0	126070	28.76361035	-10.36448288	0.489689738	0	2014	winter	day	0.651602841
0	126070	3.330583291	-5.517670631	0.561002374	0	2014	winter	day	0.651602841
0	126070	-84.26587575	-2.714728117	0.878839314	0	2014	winter	day	0.651602841
0	126070	49.83747803	-12.60551453	1.338380575	0	2014	winter	day	0.651602841
0	126070	48.18947048	-6.122139454	0.723551035	0	2014	winter	day	0.651602841
0	126070	69.80267202	-17.0203476	1.239525557	0	2014	winter	day	0.651602841
0	126070	101.8191989	0	1.826074958	0	2014	winter	day	0.651602841
0	126070	269.3913576	-9.596839905	0.402072161	0	2014	winter	day	0.651602841
0	126070	60.09361743	-16.29731941	0.81163168	0	2014	winter	day	0.651602841
0	126070	0.051636252	-0.066232957	1.484538913	0	2014	winter	day	0.651602841
0	126070	301.6541885	-30.3462429	0.725810289	0	2014	winter	day	0.651602841
0	126070	93.41360114	-12.84173965	1.434535384	0	2014	winter	day	0.651602841
0	126070	962.5281379	-12.30383778	0.099213213	0	2014	winter	day	0.651602841
0	126070	421.5205217	-32.98303223	0.490603	0	2014	winter	day	0.651602841
0	126070	517.7433654	-23.30393982	0.214274377	0	2014	winter	day	0.651602841
1	126070	-8.796651163	-4.171851635	0.517656446	8	2014	summer	day	2.105178082
1	126070	52.41059984	-6.658198833	0.58723098	7	2014	summer	day	1.712921939
1	126070	0.901961492	-6.414473057	0.637536824	8	2014	summer	day	2.105178082
1	126070	-320.7279352	-2.371634245	0.602552116	8	2014	summer	day	2.105178082
1	126070	-420.7126262	-1.872789979	0.674567282	5	2014	summer	day	0.797053628
1	126070	58.161596	-7.015358448	0.522595644	7	2014	summer	day	1.712921939
1	126070	-46.92016716	-5.123990536	0.773731649	7	2014	summer	day	1.712921939
1	126070	-18.01507014	-3.940629721	0.522172213	6	2014	summer	day	1.251439984
1	126070	-29.80947925	-3.874757767	0.632393539	5	2014	summer	day	0.797053628
1	126070	-161.961323	-3.407959223	0.552960455	7	2014	summer	day	1.712921939
1	126070	0.192649046	-4.631365299	0.466740876	6	2014	summer	day	1.251439984
1	126070	63.03254401	-0.124571316	1.187617302	6	2014	summer	day	1.251439984
1	126070	100.6936384	-6.546490192	0.661669135	4	2014	summer	day	0.710839463
1	126070	-50.09230969	-1.224094272	0.784591734	9	2014	summer	day	2.536740805
1	126070	-292.7647937	-1.673737645	0.711574256	6	2014	summer	day	1.251439984
1	126070	-198.1813457	-1.477123141	0.73306334	6	2014	summer	day	1.251439984
1	126070	23.7831634	-6.370379448	0.646479964	5	2014	summer	day	0.797053628
1	126070	71.96957444	-8.839608192	0.6524387	6	2014	summer	day	1.251439984
1	126070	-220.3109823	-2.872390747	0.563499331	6	2014	summer	day	1.251439984
1	126070	91.22833765	-6.248404503	0.494706303	5	2014	summer	day	0.797053628
1	126070	-36.10124416	-3.632718325	0.664606869	5	2014	summer	day	0.797053628
1	126070	-2.486054715	-3.713293314	0.700360417	5	2014	summer	day	0.797053628
1	126070	15.69736714	-5.488137722	0.745291591	6	2014	summer	day	1.251439984
1	126070	-189.3817168	-1.545921087	0.732821047	6	2014	summer	day	1.251439984
1	126070	5.029806468	-6.213417053	0.766345978	4	2014	summer	day	0.710839463
1	126070	-45.82362256	-8.703212738	0.735851288	4	2014	summer	day	0.710839463
1	126070	-157.5577383	-2.563845158	0.767167032	5	2014	summer	day	0.797053628
1	126070	98.44459921	-6.506859779	0.528766811	4	2014	summer	day	0.710839463
1	126070	2.363716062	-3.797682524	0.703390837	7	2014	summer	day	1.712921939
1	126070	-238.2856267	-2.303104162	0.674439788	6	2014	summer	day	1.251439984
1	126070	103.0332676	-7.835263729	0.520562172	8	2014	summer	day	2.105178082
1	126070	-8.40418004	-5.965250492	0.64523834	4	2014	summer	day	0.710839463
1	126070	-14.73062789	-0.882900596	0.856221557	7	2014	summer	day	1.712921939
1	126070	81.55677542	-6.428724289	0.547291219	6	2014	summer	day	1.251439984
1	126070	-29.08111876	-4.037137032	0.651675284	8	2014	summer	day	2.105178082
1	126070	-105.5790116	-0.803431749	1.017967105	5	2014	summer	day	0.797053628
1	126070	-340.1164999	-2.096543074	0.713977158	6	2014	summer	day	1.251439984
1	126070	19.66554768	-0.919816256	0.868900537	6	2014	summer	day	1.251439984
1	126070	-324.8104294	-1.263862729	0.647962034	6	2014	summer	day	1.251439984
1	126070	-340.403117	-2.323147774	0.722219884	4	2014	summer	day	0.710839463
1	126070	-118.5996117	-1.418308973	0.751790166	7	2014	summer	day	1.712921939
1	126070	-219.8434993	-3.393027544	0.89177233	4	2014	summer	day	0.710839463
1	126070	26.55785141	-5.98210907	0.505512238	4	2014	summer	day	0.710839463
1	126070	-53.98603701	-3.6884377	0.760428607	5	2014	summer	day	0.797053628
1	126070	-199.4570461	-2.712930441	0.666064382	6	2014	summer	day	1.251439984
1	126070	-233.412928	-2.310129404	0.671827734	5	2014	summer	day	0.797053628
1	126070	-65.47298822	-0.524933338	0.996930718	6	2014	summer	day	1.251439984
1	126070	-121.9342143	-2.656158924	0.633975208	5	2014	summer	day	0.797053628
1	126070	11.57063553	-8.84090519	0.831277549	7	2014	summer	day	1.712921939
1	126070	0.213988492	-2.372040987	0.697583377	6	2014	summer	day	1.251439984
1	126070	107.2683856	-7.135649681	0.576496303	6	2014	summer	day	1.251439984
1	126070	77.04300559	-7.363056183	0.532636464	8	2014	summer	day	2.105178082
1	126070	3.444284839	-0.54258132	0.899477601	5	2014	summer	day	0.797053628
1	126070	101.0690351	-13.61401081	0.795234621	8	2014	summer	day	2.105178082
1	126070	35.09923367	-7.833731651	0.663013816	8	2014	summer	day	2.105178082
1	126070	-259.111195	-2.615214586	0.572665036	7	2014	summer	day	1.712921939
1	126070	-241.0485728	-0.909656823	0.850450575	5	2014	summer	day	0.797053628
1	126070	88.81717358	-7.633378506	0.614041924	5	2014	summer	day	0.797053628
1	126070	-100.5179647	-3.492636204	0.537098885	5	2014	summer	day	0.797053628
1	126070	-403.5471912	-2.267574072	0.662439585	7	2014	summer	day	1.712921939
1	126070	-37.18841498	-0.756591499	1.08719182	5	2014	summer	day	0.797053628
0	126070	2.685571148	-0.34824127	0.77291131	0	2014	summer	day	0.73839138
0	126070	-12.14337574	-0.31092903	0.9229846	0	2014	summer	day	0.73839138
0	126070	195.6772389	0	1.090919852	0	2014	summer	day	0.73839138
0	126070	-9.704843113	-0.460011482	0.672974885	0	2014	summer	day	0.73839138
0	126070	-180.8310942	-0.845700204	0.782701135	0	2014	summer	day	0.73839138
0	126070	-174.9625486	-0.764600575	0.940086424	0	2014	summer	day	0.73839138
0	126070	1.246928917	-0.376489311	1.128179312	0	2014	summer	day	0.73839138
0	126070	247.6542199	0	1.312458515	0	2014	summer	day	0.73839138
0	126070	19.30750221	-5.982187271	0.601006091	0	2014	summer	day	0.73839138
0	126070	-305.4346126	-1.177171946	0.634407818	0	2014	summer	day	0.73839138
0	126070	-213.0541975	-1.535947919	0.728447616	0	2014	summer	day	0.73839138
0	126070	-0.084675302	-1.187471271	0.886598051	0	2014	summer	day	0.73839138
0	126070	-38.96996986	-0.769997418	1.090154886	0	2014	summer	day	0.73839138
0	126070	31.52703287	0	1.299103141	0	2014	summer	day	0.73839138
0	126070	-146.2463836	-2.6807549	0.55822432	0	2014	summer	day	0.73839138
0	126070	-136.4793848	-3.127672434	0.561954319	0	2014	summer	day	0.73839138
0	126070	-298.0324099	-2.423308372	0.641106129	0	2014	summer	day	0.73839138
0	126070	-38.00767621	-1.724916935	0.80026561	0	2014	summer	day	0.73839138
0	126070	54.95785283	0	1.246774912	0	2014	summer	day	0.73839138
0	126070	153.1855642	-0.032808021	1.435175419	0	2014	summer	day	0.73839138
0	126070	19.8504827	-4.649576187	0.494692266	0	2014	summer	day	0.73839138
0	126070	18.84017421	-5.238171101	0.572954953	0	2014	summer	day	0.73839138
0	126070	20.77926518	-5.4497962	0.743011832	0	2014	summer	day	0.73839138
0	126070	-100.3139215	-3.243115187	0.976716101	0	2014	summer	day	0.73839138
0	126070	-29.84649306	-0.722660601	1.221352458	0	2014	summer	day	0.73839138
0	126070	214.4586311	0	1.419403315	0	2014	summer	day	0.73839138
0	126070	26.24929113	-4.248470783	0.472911984	0	2014	summer	day	0.73839138
0	126070	-10.70076498	-5.822787285	0.473496854	0	2014	summer	day	0.73839138
0	126070	-36.14540944	-3.894783497	0.577010512	0	2014	summer	day	0.73839138
0	126070	-55.78974468	-7.45257616	0.776667535	0	2014	summer	day	0.73839138
0	126070	23.01268376	-5.272953033	1.034230947	0	2014	summer	day	0.73839138
0	126070	34.10798598	-11.4868145	1.289083958	0	2014	summer	day	0.73839138
0	126070	-50.51885378	-4.24622345	0.47360304	0	2014	summer	day	0.73839138
0	126070	-1.969776875	-5.839850903	0.521201909	0	2014	summer	day	0.73839138
0	126070	0.355110832	-3.925183535	0.681419671	0	2014	summer	day	0.73839138
0	126070	-50.68299039	-1.078521252	0.932966352	0	2014	summer	day	0.73839138
0	126070	56.37389598	-14.26254177	1.223677635	0	2014	summer	day	0.73839138
0	126070	-121.2899639	-4.335571289	0.504638016	0	2014	summer	day	0.73839138
0	126070	5.484997037	-5.667943478	0.629817843	0	2014	summer	day	0.73839138
0	126070	15.63312162	-12.1714201	0.873426616	0	2014	summer	day	0.73839138
0	126070	-10.32410287	-2.214738369	1.195138574	0	2014	summer	day	0.73839138
0	126070	40.1973237	-11.47800732	1.526358366	0	2014	summer	day	0.73839138
0	126070	0.628159533	-4.421130657	0.542968452	0	2014	summer	day	0.73839138
0	126070	43.71918957	-4.711190701	0.760728776	0	2014	summer	day	0.73839138
0	126070	30.73495118	-16.28851318	1.098856807	0	2014	summer	day	0.73839138
0	126070	34.13798497	-9.049096107	1.496737599	0	2014	summer	day	0.73839138
0	126070	145.1334949	0	1.869463325	0	2014	summer	day	0.73839138
0	126070	50.37208577	-5.985397339	0.557458282	0	2014	summer	day	0.73839138
0	126070	88.96301571	-18.83428764	0.860679805	0	2014	summer	day	0.73839138
0	126070	7.970750254	-0.492946684	1.282927394	0	2014	summer	day	0.73839138
0	126070	317.4616457	-9.596598625	0.524300158	0	2014	summer	day	0.73839138
0	126070	112.2067029	-17.86768913	0.884653986	0	2014	summer	day	0.73839138
0	126070	129.0912702	0	1.360121608	0	2014	summer	day	0.73839138
0	126070	641.6507662	-10.38389778	0.438395232	0	2014	summer	day	0.73839138
0	126070	228.1175667	-36.00613022	0.814464986	0	2014	summer	day	0.73839138
0	126070	106.69883	-20.44731331	1.299638748	0	2014	summer	day	0.73839138
0	126070	609.90473	-11.97159386	0.313597023	0	2014	summer	day	0.73839138
0	126070	184.3513887	-34.52443314	0.662894845	0	2014	summer	day	0.73839138
0	126070	819.42276	-11.20327568	0.17544055	0	2014	summer	day	0.73839138
0	126070	445.8552115	-14.2790575	0.465446144	0	2014	summer	day	0.73839138
0	126070	861.8839216	-16.79652405	0.048094846	0	2014	summer	day	0.73839138
0	126070	1068.031901	-20.21205521	-0.054760639	0	2014	summer	day	0.73839138
1	126070	-7.447904882	-4.889566898	0.738616288	6	2014	winter	night	1.251439984
1	126070	-14.86198223	-1.051109552	0.791714728	5	2014	winter	night	0.797053628
1	126070	146.4491	-0.035408422	1.417022467	6	2014	winter	night	1.251439984
1	126070	2.296851239	-0.784890294	0.983742237	6	2014	winter	night	1.251439984
1	126070	235.8506849	0	1.461826563	6	2014	winter	night	1.251439984
1	126070	-405.7608462	-2.222028494	0.658914924	8	2014	winter	night	2.105178082
1	126070	179.3622281	-0.006038002	1.435554981	8	2014	winter	night	2.105178082
1	126070	-101.0004079	-1.396418452	0.757955134	6	2014	winter	night	1.251439984
1	126070	262.258898	0	1.470981717	6	2014	winter	night	1.251439984
1	126070	-109.0234883	-2.936096668	0.619668722	9	2014	winter	night	2.536740805
1	126070	-11.87305571	-1.087414622	0.807056248	7	2014	winter	night	1.712921939
1	126070	244.0478819	0	1.464924812	7	2014	winter	night	1.712921939
1	126070	-51.74994862	-3.848928213	0.595026255	8	2014	winter	night	2.105178082
1	126070	-6.433454323	-0.845962167	0.860705793	5	2014	winter	night	0.797053628
1	126070	-63.54582444	-4.24631834	0.822625816	6	2014	winter	night	1.251439984
1	126070	34.19756743	-0.087067477	1.279883623	7	2014	winter	night	1.712921939
1	126070	274.3587075	0	1.476347804	6	2014	winter	night	1.251439984
1	126070	3.88229434	-0.754447281	1.145659447	5	2014	winter	night	0.797053628
1	126070	244.5465167	0	1.466499209	6	2014	winter	night	1.251439984
1	126070	112.9878139	0	1.243251562	5	2014	winter	night	0.797053628
1	126070	-207.9213539	-1.650987029	0.72026521	5	2014	winter	night	0.797053628
1	126070	203.0080258	0	1.155786395	7	2014	winter	night	1.712921939
1	126070	-100.6647982	-1.526187301	0.778090715	6	2014	winter	night	1.251439984
1	126070	-41.82089565	-0.52470386	1.023120165	5	2014	winter	night	0.797053628
1	126070	-144.2297307	-1.724074244	0.750299871	7	2014	winter	night	1.712921939
1	126070	-85.90146142	-0.820230365	0.971539617	8	2014	winter	night	2.105178082
1	126070	-289.0853353	-1.985160589	0.691800594	6	2014	winter	night	1.251439984
0	126070	-66.44543088	-0.50581646	0.863106906	0	2014	winter	night	0.651602841
0	126070	194.0164175	0	1.116163373	0	2014	winter	night	0.651602841
0	126070	-210.9374595	-0.900813282	0.656520188	0	2014	winter	night	0.651602841
0	126070	1.115798654	-1.075311661	0.834133029	0	2014	winter	night	0.651602841
0	126070	3.655443446	-0.725562572	1.121952295	0	2014	winter	night	0.651602841
0	126070	4.832886513	-0.424309134	0.565869451	0	2014	winter	night	0.651602841
0	126070	-131.8743811	-3.735571623	0.550375462	0	2014	winter	night	0.651602841
0	126070	-246.2726854	-2.092048645	0.706915498	0	2014	winter	night	0.651602841
0	126070	54.823627	-0.258383065	1.35409224	0	2014	winter	night	0.651602841
0	126070	2.436128466	-11.00304985	0.507092774	0	2014	winter	night	0.651602841
0	126070	-3.987907616	-6.147193909	0.476490676	0	2014	winter	night	0.651602841
0	126070	-12.82722654	-9.152017593	0.662196279	0	2014	winter	night	0.651602841
0	126070	-69.66375211	-3.10403204	1.019768238	0	2014	winter	night	0.651602841
0	126070	93.97357488	-14.94865894	1.375401139	0	2014	winter	night	0.651602841
0	126070	85.905777	-9.269411087	0.484023273	0	2014	winter	night	0.651602841
0	126070	1.013247283	-5.875293732	0.546290159	0	2014	winter	night	0.651602841
0	126070	-181.3636544	-2.379989624	0.853070855	0	2014	winter	night	0.651602841
0	126070	-6.222105466	-5.870026588	1.291602731	0	2014	winter	night	0.651602841
0	126070	-140.4876177	-1.446438909	0.491886973	0	2014	winter	night	0.651602841
0	126070	7.43461076	-4.741834641	0.738362312	0	2014	winter	night	0.651602841
0	126070	-3.34314383	-3.942883492	1.236688375	0	2014	winter	night	0.651602841
0	126070	48.66754681	0	1.782247305	0	2014	winter	night	0.651602841
0	126070	51.6655906	-8.034065247	0.466566086	0	2014	winter	night	0.651602841
0	126070	126.1913749	-22.91216469	0.899775565	0	2014	winter	night	0.651602841
0	126070	207.6626946	0	1.575828791	0	2014	winter	night	0.651602841
0	126070	675.72494	-10.50744057	0.357846886	0	2014	winter	night	0.651602841
0	126070	187.7723066	-37.25852585	0.880209029	0	2014	winter	night	0.651602841
0	126070	812.5007424	-11.69301796	0.186461166	0	2014	winter	night	0.651602841
0	126070	217.8925597	-38.48958206	0.661006808	0	2014	winter	night	0.651602841
0	126070	1027.313266	-10.08208084	0.018346611	0	2014	winter	night	0.651602841
1	126070	172.1932433	-7.06E-05	1.436859369	7	2014	summer	night	1.712921939
1	126070	-53.93063226	-1.250535488	0.790999591	8	2014	summer	night	2.105178082
1	126070	-132.0374463	-0.823308051	0.981599391	5	2014	summer	night	0.797053628
1	126070	3.0833876	-1.853529572	0.800867617	7	2014	summer	night	1.712921939
1	126070	2.634531849	-3.984527588	0.711897671	6	2014	summer	night	1.251439984
1	126070	19.33821546	-5.627581596	0.74556601	8	2014	summer	night	2.105178082
1	126070	-124.975885	-1.541781425	0.767311394	7	2014	summer	night	1.712921939
1	126070	-166.9615319	-0.844999313	0.869368434	7	2014	summer	night	1.712921939
1	126070	253.6965855	0	1.462217808	6	2014	summer	night	1.251439984
1	126070	275.0724387	0	1.478449464	7	2014	summer	night	1.712921939
1	126070	300.816721	0	1.485104799	5	2014	summer	night	0.797053628
1	126070	27.61595657	-0.143048093	1.315220952	6	2014	summer	night	1.251439984
1	126070	267.7037159	0	1.472212315	7	2014	summer	night	1.712921939
1	126070	1.534520344	-0.673668861	1.193720698	4	2014	summer	night	0.710839463
1	126070	-18.7458738	-0.870662212	0.972430289	4	2014	summer	night	0.710839463
1	126070	9.431069988	-0.871975601	0.935823321	7	2014	summer	night	1.712921939
1	126070	40.53325909	0	1.22074616	4	2014	summer	night	0.710839463
1	126070	5.405200729	-0.905490816	0.889107049	5	2014	summer	night	0.797053628
1	126070	153.3449609	0	1.25652349	8	2014	summer	night	2.105178082
1	126070	-16.62946051	-0.820015609	0.916053116	6	2014	summer	night	1.251439984
1	126070	-72.18436274	-1.443178296	0.793853998	7	2014	summer	night	1.712921939
1	126070	11.95132616	-1.213908315	1.044404864	4	2014	summer	night	0.710839463
1	126070	-69.48306269	-2.477684259	0.810349286	6	2014	summer	night	1.251439984
1	126070	-206.9017192	-1.694505334	0.720743597	8	2014	summer	night	2.105178082
1	126070	-41.48515379	-5.762544632	0.817147672	4	2014	summer	night	0.710839463
1	126070	-5.435827196	-10.83157158	0.716630995	5	2014	summer	night	0.797053628
1	126070	33.38685901	-0.009787929	1.173677564	5	2014	summer	night	0.797053628
1	126070	0.021817267	-6.392377377	0.79083842	5	2014	summer	night	0.797053628
1	126070	-191.9183017	-3.398461342	0.830158055	6	2014	summer	night	1.251439984
1	126070	33.0601406	-6.732237339	0.86402446	7	2014	summer	night	1.712921939
1	126070	-0.922921573	-5.580569267	0.749964714	6	2014	summer	night	1.251439984
1	126070	26.26166348	-6.775761127	0.794074714	4	2014	summer	night	0.710839463
1	126070	12.6551514	-0.130841941	1.330745101	6	2014	summer	night	1.251439984
1	126070	176.3623705	0	1.291660309	6	2014	summer	night	1.251439984
1	126070	31.53401389	-4.682024956	0.731375694	5	2014	summer	night	0.797053628
1	126070	-185.0947944	-2.841058493	0.675027847	6	2014	summer	night	1.251439984
1	126070	-291.5475935	-2.153410435	0.603292465	7	2014	summer	night	1.712921939
1	126070	-471.6582714	-2.32081604	0.643242478	6	2014	summer	night	1.251439984
1	126070	-2.695332604	-0.17922245	0.877083898	5	2014	summer	night	0.797053628
1	126070	-22.22321669	-1.049597621	0.873806536	5	2014	summer	night	0.797053628
1	126070	82.90304967	-0.136596277	1.397491217	4	2014	summer	night	0.710839463
1	126070	-59.56885802	-0.820208311	0.926231146	6	2014	summer	night	1.251439984
1	126070	-89.82807392	-0.442713231	0.952523947	6	2014	summer	night	1.251439984
1	126070	-155.7395707	-0.820208311	1.008315444	5	2014	summer	night	0.797053628
1	126070	-244.4801126	-1.844622135	0.709751904	5	2014	summer	night	0.797053628
1	126070	-1.706602594	-6.425154686	0.817106724	6	2014	summer	night	1.251439984
1	126070	-12.77447439	-6.202710629	0.786011577	7	2014	summer	night	1.712921939
1	126070	0.635635737	-0.296408057	1.258981109	5	2014	summer	night	0.797053628
1	126070	-344.5639213	-1.973704338	0.68182683	8	2014	summer	night	2.105178082
1	126070	-279.9259757	-1.741417289	0.703354001	5	2014	summer	night	0.797053628
1	126070	-61.92121828	-3.95379281	0.77181524	5	2014	summer	night	0.797053628
1	126070	20.65297077	-6.550811291	0.835249543	6	2014	summer	night	1.251439984
1	126070	-22.36078838	-4.463707447	0.989126146	4	2014	summer	night	0.710839463
1	126070	-146.3378067	-2.318147421	0.768462241	7	2014	summer	night	1.712921939
1	126070	-126.7660878	-0.820231736	0.986587822	7	2014	summer	night	1.712921939
1	126070	148.8171416	0	1.091955066	6	2014	summer	night	1.251439984
1	126070	-293.1108502	-1.774008632	0.699069858	7	2014	summer	night	1.712921939
1	126070	195.5671173	0	1.08964622	5	2014	summer	night	0.797053628
1	126070	-171.8601939	-3.316157341	0.558428824	4	2014	summer	night	0.710839463
1	126070	250.4103306	0	1.280070424	5	2014	summer	night	0.797053628
1	126070	-294.9376752	-2.457810879	0.589469612	4	2014	summer	night	0.710839463
1	126070	-250.4237054	-1.903440833	0.705805063	6	2014	summer	night	1.251439984
1	126070	332.1005218	0	1.360517621	6	2014	summer	night	1.251439984
1	126070	266.1637514	0	1.249708414	5	2014	summer	night	0.797053628
1	126070	128.0714173	-8.62392807	0.571186304	4	2014	summer	night	0.710839463
1	126070	244.2737586	0	1.169133544	5	2014	summer	night	0.797053628
1	126070	21.46785657	-6.457828045	0.757661462	5	2014	summer	night	0.797053628
1	126070	16.4533685	-6.617228031	0.796252191	6	2014	summer	night	1.251439984
1	126070	3.134778753	-3.989385128	0.712699533	5	2014	summer	night	0.797053628
1	126070	290.7770412	0	1.338285923	8	2014	summer	night	2.105178082
1	126070	-7.540889183	-1.272634506	0.799800575	6	2014	summer	night	1.251439984
1	126070	271.3270608	0	1.32108748	5	2014	summer	night	0.797053628
1	126070	3.10664302	-1.115478277	0.818958938	5	2014	summer	night	0.797053628
0	126070	10.49049221	-1.125444412	0.754632473	0	2014	summer	night	0.73839138
0	126070	-103.2139775	-0.028312817	0.886831999	0	2014	summer	night	0.73839138
0	126070	13.74548434	-0.622551441	1.042899966	0	2014	summer	night	0.73839138
0	126070	312.8574887	0	1.203528047	0	2014	summer	night	0.73839138
0	126070	-33.43649294	-0.492118001	0.656684518	0	2014	summer	night	0.73839138
0	126070	-208.8088209	-1.114998698	0.743978381	0	2014	summer	night	0.73839138
0	126070	-98.6639985	-0.64905268	0.876612544	0	2014	summer	night	0.73839138
0	126070	-136.3362119	-0.820208311	1.044365048	0	2014	summer	night	0.73839138
0	126070	0.871263207	-0.231813565	1.225084901	0	2014	summer	night	0.73839138
0	126070	-7.96050799	-3.826439142	0.594533563	0	2014	summer	night	0.73839138
0	126070	-257.7241518	-1.395298243	0.614527524	0	2014	summer	night	0.73839138
0	126070	-332.0249844	-2.16864419	0.685521543	0	2014	summer	night	0.73839138
0	126070	-86.74342614	-1.231325269	0.81440556	0	2014	summer	night	0.73839138
0	126070	-0.217138117	-1.151329756	0.99042654	0	2014	summer	night	0.73839138
0	126070	6.674556646	-0.634374201	1.188344002	0	2014	summer	night	0.73839138
0	126070	117.5737645	0	1.371303916	0	2014	summer	night	0.73839138
0	126070	-126.2471301	-2.19365716	0.554246545	0	2014	summer	night	0.73839138
0	126070	-60.18442399	-4.400193691	0.549289942	0	2014	summer	night	0.73839138
0	126070	-266.28952	-2.653339148	0.606420159	0	2014	summer	night	0.73839138
0	126070	-183.2404145	-2.011691332	0.733483195	0	2014	summer	night	0.73839138
0	126070	34.37203435	-0.434346706	1.330578208	0	2014	summer	night	0.73839138
0	126070	-1.253315892	-4.916797161	0.49025625	0	2014	summer	night	0.73839138
0	126070	58.9992114	-6.159258842	0.545581043	0	2014	summer	night	0.73839138
0	126070	-16.01279698	-3.432698011	0.680438399	0	2014	summer	night	0.73839138
0	126070	-48.10854231	-5.733204842	0.878125489	0	2014	summer	night	0.73839138
0	126070	-179.403005	-1.019447327	1.104773402	0	2014	summer	night	0.73839138
0	126070	129.8312652	0	1.315024734	0	2014	summer	night	0.73839138
0	126070	-5.95198865	-1.447486639	0.476761639	0	2014	summer	night	0.73839138
0	126070	-0.092516248	-4.742690086	0.467223853	0	2014	summer	night	0.73839138
0	126070	-0.005364809	-6.238408566	0.541494668	0	2014	summer	night	0.73839138
0	126070	11.24140463	-12.92562962	0.700560987	0	2014	summer	night	0.73839138
0	126070	-57.14280783	-2.939211607	0.920560658	0	2014	summer	night	0.73839138
0	126070	-22.57292781	-3.327300787	1.161359429	0	2014	summer	night	0.73839138
0	126070	69.6314727	-15.22276878	1.373980045	0	2014	summer	night	0.73839138
0	126070	-33.1368147	-5.842858315	0.472123951	0	2014	summer	night	0.73839138
0	126070	-1.923067779	-5.26061821	0.497552305	0	2014	summer	night	0.73839138
0	126070	63.49716829	-7.41420126	0.615594268	0	2014	summer	night	0.73839138
0	126070	-151.0214632	-2.297910452	0.818254828	0	2014	summer	night	0.73839138
0	126070	-38.06029483	-2.690824032	1.071439385	0	2014	summer	night	0.73839138
0	126070	-131.2528071	-4.25100565	0.493199438	0	2014	summer	night	0.73839138
0	126070	6.785193913	-5.667253494	0.578268647	0	2014	summer	night	0.73839138
0	126070	123.5089031	-14.06111145	0.762511909	0	2014	summer	night	0.73839138
0	126070	16.32627923	-9.454413414	1.025852084	0	2014	summer	night	0.73839138
0	126070	99.58337749	-15.08675098	1.321628094	0	2014	summer	night	0.73839138
0	126070	5.981396979	-4.10687685	0.525170922	0	2014	summer	night	0.73839138
0	126070	81.05641983	-6.093092442	0.685076177	0	2014	summer	night	0.73839138
0	126070	76.77663208	-15.67711449	0.948166251	0	2014	summer	night	0.73839138
0	126070	8.029745596	-2.944745541	1.280852437	0	2014	summer	night	0.73839138
0	126070	-76.09759557	-0.63354665	1.623201609	0	2014	summer	night	0.73839138
0	126070	30.91452922	-5.35112524	0.545439482	0	2014	summer	night	0.73839138
0	126070	-0.184006498	-4.708035946	0.780725896	0	2014	summer	night	0.73839138
0	126070	-40.11529274	-3.641629219	1.120675445	0	2014	summer	night	0.73839138
0	126070	21.91459696	0	1.51900506	0	2014	summer	night	0.73839138
0	126070	168.3364279	-8.673401833	0.533275604	0	2014	summer	night	0.73839138
0	126070	73.09940821	-19.88325882	0.828638434	0	2014	summer	night	0.73839138
0	126070	10.06976369	-0.326965034	1.22778511	0	2014	summer	night	0.73839138
0	126070	103.6835189	0	1.674843907	0	2014	summer	night	0.73839138
0	126070	489.829378	-9.87980175	0.47817567	0	2014	summer	night	0.73839138
0	126070	175.8522828	-34.19594955	0.806363344	0	2014	summer	night	0.73839138
0	126070	1.614820499	-0.495202601	1.235261321	0	2014	summer	night	0.73839138
0	126070	652.951787	-9.952562332	0.383702397	0	2014	summer	night	0.73839138
0	126070	259.1541863	-27.7611618	0.711833	0	2014	summer	night	0.73839138
0	126070	661.566261	-11.21390247	0.265301198	0	2014	summer	night	0.73839138
0	126070	304.4384255	-34.00826645	0.562968135	0	2014	summer	night	0.73839138
0	126070	872.9865353	-13.47499561	0.142123193	0	2014	summer	night	0.73839138
0	126070	473.7882304	-40.62614441	0.387525499	0	2014	summer	night	0.73839138
0	126070	893.95782	-11.07166767	0.031122409	0	2014	summer	night	0.73839138
1	126071	-10.80150693	-2.760495186	1.104841948	8	2014	summer	night	1.990288508
1	126071	108.4809037	-0.170273826	1.38614881	5	2014	summer	night	0.753554623
1	126071	6.561805709	-6.226271629	0.552939892	9	2014	summer	night	2.398298801
1	126071	120.4452572	0	1.334974051	7	2014	summer	night	1.619439647
1	126071	-4.628698331	-5.080308437	0.572531283	7	2014	summer	night	1.619439647
1	126071	256.2621827	0	1.40522778	6	2014	summer	night	1.183142955
1	126071	-48.40948035	-4.150043011	0.60247916	6	2014	summer	night	1.183142955
1	126071	210.2245635	0	1.420812011	7	2014	summer	night	1.619439647
1	126071	358.1612834	0	1.498991489	8	2014	summer	night	1.990288508
1	126071	442.8533301	0	1.51884222	7	2014	summer	night	1.619439647
1	126071	145.0115098	0	1.395613432	7	2014	summer	night	1.619439647
1	126071	212.4355014	0	1.458448529	7	2014	summer	night	1.619439647
1	126071	71.3248262	-0.138744906	1.387606025	8	2014	summer	night	1.990288508
1	126071	72.89503117	-0.502454996	1.2900213	8	2014	summer	night	1.990288508
1	126071	-23.39944691	-4.593390942	0.750644147	6	2014	summer	night	1.183142955
1	126071	0.53314457	-6.137052536	1.205882668	8	2014	summer	night	1.990288508
1	126071	50.72629088	-0.359637499	1.335975885	7	2014	summer	night	1.619439647
1	126071	7.32524362	-6.473714352	1.192202687	6	2014	summer	night	1.183142955
1	126071	141.4280655	0	1.340842366	6	2014	summer	night	1.183142955
1	126071	-8.559620272	-4.337335587	0.726037562	5	2014	summer	night	0.753554623
1	126071	28.72018248	-4.845934868	0.733556211	5	2014	summer	night	0.753554623
1	126071	385.4414464	0	1.506667972	5	2014	summer	night	0.753554623
1	126071	40.4747073	-5.734156132	0.558704257	7	2014	summer	night	1.619439647
1	126071	219.1117803	0	1.392064452	7	2014	summer	night	1.619439647
1	126071	124.8467384	-7.256042004	0.516155005	6	2014	summer	night	1.183142955
1	126071	8.28568447	-0.461211592	0.838727355	7	2014	summer	night	1.619439647
1	126071	4.74161568	-6.323069572	1.053100586	6	2014	summer	night	1.183142955
1	126071	340.2944734	0	1.494613528	6	2014	summer	night	1.183142955
1	126071	346.276948	0	1.496487141	8	2014	summer	night	1.990288508
1	126071	168.063412	0	1.41076529	6	2014	summer	night	1.183142955
1	126071	37.75269706	-0.15283151	0.857322216	7	2014	summer	night	1.619439647
1	126071	335.8240654	0	1.493233919	6	2014	summer	night	1.183142955
1	126071	151.9068969	-0.032808334	1.433549523	7	2014	summer	night	1.619439647
1	126071	340.9711614	0	1.49472487	6	2014	summer	night	1.183142955
1	126071	362.3967005	0	1.501160264	8	2014	summer	night	1.990288508
1	126071	370.8586576	0	1.502639413	6	2014	summer	night	1.183142955
1	126071	217.5958904	0	1.425457954	4	2014	summer	night	0.672045575
1	126071	293.9160024	0	1.481264114	5	2014	summer	night	0.753554623
1	126071	158.8702746	-0.081112199	1.416251183	4	2014	summer	night	0.672045575
1	126071	-94.72358777	-3.2044487	0.626517534	7	2014	summer	night	1.619439647
1	126071	185.5671342	-0.028517231	1.437485099	8	2014	summer	night	1.990288508
1	126071	-17.41034469	-5.584246159	1.191086411	7	2014	summer	night	1.619439647
1	126071	-10.18870611	-3.701263428	0.625176907	5	2014	summer	night	0.753554623
1	126071	-23.4730408	-5.899122715	0.932726324	7	2014	summer	night	1.619439647
1	126071	-32.40128583	-2.449611902	1.265993118	8	2014	summer	night	1.990288508
1	126071	39.89878974	-7.576268196	0.523136497	9	2014	summer	night	2.398298801
1	126071	59.03416143	-0.419023156	1.314024806	7	2014	summer	night	1.619439647
1	126071	1.288186136	-3.519845963	0.823294044	5	2014	summer	night	0.753554623
1	126071	-13.81581963	-5.311973572	0.942361474	8	2014	summer	night	1.990288508
1	126071	95.60800042	0	1.35005188	5	2014	summer	night	0.753554623
1	126071	-41.54379189	-2.991108656	1.048935533	7	2014	summer	night	1.619439647
1	126071	67.46609026	-0.390007824	1.276721001	9	2014	summer	night	2.398298801
1	126071	73.7953849	-0.18889299	1.304193616	8	2014	summer	night	1.990288508
1	126071	92.67646665	-0.067745924	1.370310903	4	2014	summer	night	0.672045575
1	126071	71.0554193	-0.052685067	1.336739659	6	2014	summer	night	1.183142955
1	126071	32.98411645	-0.458270133	1.297828555	7	2014	summer	night	1.619439647
1	126071	48.31177806	-0.759220898	1.258663058	5	2014	summer	night	0.753554623
1	126071	-51.47534267	-3.818786144	1.12172699	4	2014	summer	night	0.672045575
1	126071	27.25750647	-5.52127409	1.232037783	4	2014	summer	night	0.672045575
1	126071	25.20191928	-6.645657539	1.087210417	4	2014	summer	night	0.672045575
1	126071	5.737827277	-4.6614151	0.730954826	5	2014	summer	night	0.753554623
1	126071	-129.6798392	-3.232519627	0.971356869	7	2014	summer	night	1.619439647
1	126071	17.08995487	0	1.291602373	8	2014	summer	night	1.990288508
1	126071	15.37832773	-4.350314617	0.723131001	8	2014	summer	night	1.990288508
1	126071	1.68275398	0	1.280193686	6	2014	summer	night	1.183142955
1	126071	-186.2228124	-3.805786848	0.788719833	8	2014	summer	night	1.990288508
1	126071	-68.23401646	-0.575594962	1.187018991	6	2014	summer	night	1.183142955
1	126071	91.95206444	0	1.329491615	5	2014	summer	night	0.753554623
1	126071	-20.90419811	-4.975358963	1.173153162	6	2014	summer	night	1.183142955
1	126071	87.17966806	0	1.320451736	6	2014	summer	night	1.183142955
1	126071	52.02092428	-14.96707535	0.823236048	7	2014	summer	night	1.619439647
1	126071	60.79011509	-0.560459375	1.288617492	7	2014	summer	night	1.619439647
1	126071	10.64324472	-0.09505982	0.903746724	6	2014	summer	night	1.183142955
1	126071	-173.2515856	-3.394940138	0.916490734	7	2014	summer	night	1.619439647
1	126071	-235.5532232	-2.308141708	0.673226655	6	2014	summer	night	1.183142955
1	126071	9.720529736	-6.186975002	1.259148955	8	2014	summer	night	1.990288508
1	126071	-115.5413028	-3.444749832	0.627641916	6	2014	summer	night	1.183142955
1	126071	15.83125543	-6.501760483	0.767629743	6	2014	summer	night	1.183142955
1	126071	-26.24018228	-2.607235432	0.902829945	5	2014	summer	night	0.753554623
1	126071	-119.2529606	-3.949135542	0.764679849	7	2014	summer	night	1.619439647
1	126071	34.29169614	-0.079447508	1.396396279	5	2014	summer	night	0.753554623
1	126071	-27.60669385	-4.041162968	0.734711289	6	2014	summer	night	1.183142955
1	126071	-67.04396235	-3.035139322	1.122104287	6	2014	summer	night	1.183142955
1	126071	-120.4410592	-3.386589766	0.630333781	9	2014	summer	night	2.398298801
1	126071	-27.03016237	-3.299066305	0.982753336	4	2014	summer	night	0.672045575
1	126071	-8.954914647	-5.231286049	1.001804709	6	2014	summer	night	1.183142955
1	126071	15.33636902	-4.401855946	0.723794341	8	2014	summer	night	1.990288508
1	126071	79.62630063	0	1.316925764	6	2014	summer	night	1.183142955
1	126071	-35.75505382	-5.824944973	0.886964202	5	2014	summer	night	0.753554623
1	126071	68.4743459	-0.145164892	1.305360556	7	2014	summer	night	1.619439647
1	126071	13.59340398	-6.594563007	0.546440482	5	2014	summer	night	0.753554623
1	126071	3.370473688	-6.468004704	1.186680794	8	2014	summer	night	1.990288508
1	126071	94.9656855	-19.42955971	0.909013391	6	2014	summer	night	1.183142955
1	126071	-43.13394707	-4.173608303	1.232751608	5	2014	summer	night	0.753554623
1	126071	-51.21562798	-3.992434978	0.763938367	6	2014	summer	night	1.183142955
1	126071	-5.853519136	-6.146318436	1.104910851	7	2014	summer	night	1.619439647
1	126071	101.1510705	-17.992239	0.9354406	6	2014	summer	night	1.183142955
1	126071	-282.7261524	-2.264085293	0.693987131	4	2014	summer	night	0.672045575
1	126071	66.02859167	-0.300163001	1.315990567	8	2014	summer	night	1.990288508
1	126071	21.4945515	-0.694858074	0.938646615	5	2014	summer	night	0.753554623
1	126071	33.38905314	-7.160652637	1.14345634	9	2014	summer	night	2.398298801
1	126071	54.21922288	-0.348267078	1.355732203	7	2014	summer	night	1.619439647
0	126071	19.3498536	0	0.831280887	0	2014	summer	night	0.68472568
0	126071	6.189926407	-0.488078028	0.776307344	0	2014	summer	night	0.68472568
0	126071	2.512068374	-0.505063772	0.890633166	0	2014	summer	night	0.68472568
0	126071	12.03588732	-0.487320572	1.018877268	0	2014	summer	night	0.68472568
0	126071	166.0466935	0	0.633745253	0	2014	summer	night	0.68472568
0	126071	4.741293512	-0.532873988	0.696439981	0	2014	summer	night	0.68472568
0	126071	-117.1470066	-0.871104836	0.787238896	0	2014	summer	night	0.68472568
0	126071	-272.9103729	-0.525120556	0.905363262	0	2014	summer	night	0.68472568
0	126071	-38.94482693	-0.663853168	1.043631792	0	2014	summer	night	0.68472568
0	126071	105.9736662	0	1.188370585	0	2014	summer	night	0.68472568
0	126071	-71.12587577	-0.63565582	0.625370681	0	2014	summer	night	0.68472568
0	126071	-251.4623267	-0.822152615	0.674264312	0	2014	summer	night	0.68472568
0	126071	-243.4203691	-1.312942028	0.757810295	0	2014	summer	night	0.68472568
0	126071	36.86170118	-0.994396865	0.876169086	0	2014	summer	night	0.68472568
0	126071	-95.36331799	-0.768442631	1.021762609	0	2014	summer	night	0.68472568
0	126071	67.52226932	-0.551848769	1.179318428	0	2014	summer	night	0.68472568
0	126071	213.9462546	0	1.330109358	0	2014	summer	night	0.68472568
0	126071	-141.5413267	-1.588017464	0.591104746	0	2014	summer	night	0.68472568
0	126071	-69.69273981	-2.801732063	0.591174841	0	2014	summer	night	0.68472568
0	126071	-375.2811936	-2.142793894	0.624052763	0	2014	summer	night	0.68472568
0	126071	-267.2840333	-1.931923866	0.698655903	0	2014	summer	night	0.68472568
0	126071	-87.73219682	-1.411890507	0.815805733	0	2014	summer	night	0.68472568
0	126071	0.818817787	-1.379396796	0.967249453	0	2014	summer	night	0.68472568
0	126071	26.10412357	-0.797451317	1.135965347	0	2014	summer	night	0.68472568
0	126071	7.354769358	-0.235073879	1.300989151	0	2014	summer	night	0.68472568
0	126071	-33.55846995	-0.675498545	0.562277794	0	2014	summer	night	0.68472568
0	126071	-1.6305483	-6.541580677	0.542675138	0	2014	summer	night	0.68472568
0	126071	-205.4549307	-3.054688931	0.561913431	0	2014	summer	night	0.68472568
0	126071	-234.6487691	-2.576995373	0.630027771	0	2014	summer	night	0.68472568
0	126071	-153.9580179	-2.155386925	0.74777323	0	2014	summer	night	0.68472568
0	126071	-6.806392676	-3.544020176	1.261170268	0	2014	summer	night	0.68472568
0	126071	131.2656549	-0.07095883	1.409959912	0	2014	summer	night	0.68472568
0	126071	-1.660164277	0	0.527804852	0	2014	summer	night	0.68472568
0	126071	-36.54449493	-5.15412426	0.495615959	0	2014	summer	night	0.68472568
0	126071	17.46345408	-4.435188293	0.508915246	0	2014	summer	night	0.68472568
0	126071	14.00355273	-4.876822948	0.5777632	0	2014	summer	night	0.68472568
0	126071	-39.25845926	-3.531274319	0.701660156	0	2014	summer	night	0.68472568
0	126071	1.701965669	-6.522586346	0.868854463	0	2014	summer	night	0.68472568
0	126071	-109.5369475	-1.075315595	1.057705045	0	2014	summer	night	0.68472568
0	126071	16.33624023	-0.786885321	1.242936254	0	2014	summer	night	0.68472568
0	126071	221.7312112	0	1.397376895	0	2014	summer	night	0.68472568
0	126071	-42.40508559	-5.806105614	0.465849459	0	2014	summer	night	0.68472568
0	126071	35.11614112	-6.431001663	0.485711068	0	2014	summer	night	0.68472568
0	126071	-9.898916239	-4.822599411	0.56673193	0	2014	summer	night	0.68472568
0	126071	-21.61680404	-8.739731789	0.705619514	0	2014	summer	night	0.68472568
0	126071	-168.0986384	-3.083610058	0.887240171	0	2014	summer	night	0.68472568
0	126071	-18.43157744	-2.441517115	1.086817503	0	2014	summer	night	0.68472568
0	126071	51.27049357	0	1.430114627	0	2014	summer	night	0.68472568
0	126071	4.226763994	-4.621878624	0.464334071	0	2014	summer	night	0.68472568
0	126071	44.67835741	-6.922085762	0.506323695	0	2014	summer	night	0.68472568
0	126071	-30.98597128	-4.108952045	0.613586783	0	2014	summer	night	0.68472568
0	126071	-48.36653566	-6.09066534	0.778339624	0	2014	summer	night	0.68472568
0	126071	33.31856529	-9.291379929	0.980820954	0	2014	summer	night	0.68472568
0	126071	37.58416357	-13.15643978	1.192516685	0	2014	summer	night	0.68472568
0	126071	31.33019053	-15.68002796	1.38425076	0	2014	summer	night	0.68472568
0	126071	30.631323	-2.602270842	0.48085165	0	2014	summer	night	0.68472568
0	126071	10.27811065	-4.33217907	0.493969142	0	2014	summer	night	0.68472568
0	126071	29.54836237	-6.341956139	0.573821366	0	2014	summer	night	0.68472568
0	126071	1.707226135	-2.736722708	0.721284091	0	2014	summer	night	0.68472568
0	126071	-87.92393758	-1.603563786	0.922544777	0	2014	summer	night	0.68472568
0	126071	-12.87805384	-4.762366772	1.152151704	0	2014	summer	night	0.68472568
0	126071	-104.6329774	-1.224101067	0.490571529	0	2014	summer	night	0.68472568
0	126071	5.215567467	-5.950991631	0.547752321	0	2014	summer	night	0.68472568
0	126071	2.11807402	-6.362399101	0.678050041	0	2014	summer	night	0.68472568
0	126071	12.30316838	-11.89358521	0.876516223	0	2014	summer	night	0.68472568
0	126071	-7.046572452	-2.91987443	1.122248173	0	2014	summer	night	0.68472568
0	126071	29.32889844	-14.52526569	1.383466125	0	2014	summer	night	0.68472568
0	126071	69.95019259	-0.449290216	1.62311399	0	2014	summer	night	0.68472568
0	126071	-76.6214269	-1.764928341	0.501730561	0	2014	summer	night	0.68472568
0	126071	44.25315587	-6.425953388	0.610456944	0	2014	summer	night	0.68472568
0	126071	5.552697004	-4.45395422	0.79766643	0	2014	summer	night	0.68472568
0	126071	-0.144179847	-12.03615475	1.05206883	0	2014	summer	night	0.68472568
0	126071	-7.078977194	-5.933506966	1.345355511	0	2014	summer	night	0.68472568
0	126071	-64.93837384	-0.735901892	1.639407992	0	2014	summer	night	0.68472568
0	126071	-1.653694731	-4.353096962	0.50260663	0	2014	summer	night	0.68472568
0	126071	88.8542572	-6.477286816	0.662647128	0	2014	summer	night	0.68472568
0	126071	77.35483514	-17.97883224	0.905123591	0	2014	summer	night	0.68472568
0	126071	-50.36009592	-1.131614923	1.212705016	0	2014	summer	night	0.68472568
0	126071	20.54281593	-0.002613071	1.5502702	0	2014	summer	night	0.68472568
0	126071	90.45551144	-9.286847115	0.483053416	0	2014	summer	night	0.68472568
0	126071	20.32993754	-6.424107552	0.68663764	0	2014	summer	night	0.68472568
0	126071	30.35024325	-16.67135048	0.974881113	0	2014	summer	night	0.68472568
0	126071	67.22001275	0	1.32547462	0	2014	summer	night	0.68472568
0	126071	427.3851963	-9.790616989	0.437669873	0	2014	summer	night	0.68472568
0	126071	248.85649	-9.906414032	0.670402288	0	2014	summer	night	0.68472568
0	126071	4.43809613	-7.905320644	0.988015056	0	2014	summer	night	0.68472568
0	126071	138.7958193	0	1.364942312	0	2014	summer	night	0.68472568
0	126071	719.8482674	-10.32271862	0.367442071	0	2014	summer	night	0.68472568
0	126071	433.886709	-10.12262535	0.611130238	0	2014	summer	night	0.68472568
0	126071	145.6260051	-39.71014023	0.937776446	0	2014	summer	night	0.68472568
0	126071	47.43186219	-23.07984161	1.320641041	0	2014	summer	night	0.68472568
0	126071	740.456598	-11.04905891	0.279154688	0	2014	summer	night	0.68472568
0	126071	394.6125176	-10.70996761	0.515103161	0	2014	summer	night	0.68472568
0	126071	59.15574737	-34.65177155	0.829957068	0	2014	summer	night	0.68472568
0	126071	793.371467	-11.8526125	0.183315009	0	2014	summer	night	0.68472568
0	126071	486.5291322	-11.7746172	0.395539582	0	2014	summer	night	0.68472568
0	126071	975.6986919	-10.30861378	0.089846998	0	2014	summer	night	0.68472568
0	126071	641.7953943	-34.45254898	0.267136008	0	2014	summer	night	0.68472568
0	126071	991.3856115	-10.91471291	0.006946132	0	2014	summer	night	0.68472568
0	126071	653.9419892	-36.03656387	0.144147471	0	2014	summer	night	0.68472568
0	126071	826.6227672	-36.4953804	0.036176581	0	2014	summer	night	0.68472568
1	126071	141.6905048	-13.63942242	0.805805981	7	2014	summer	day	1.619439647
1	126071	-373.9088624	-2.394993544	0.613186121	8	2014	summer	day	1.990288508
1	126071	63.1991117	-15.80414295	0.779721141	5	2014	summer	day	0.753554623
1	126071	-281.2171805	-2.394842863	0.594214141	8	2014	summer	day	1.990288508
1	126071	-0.070033062	-5.445195675	0.564263642	6	2014	summer	day	1.183142955
1	126071	65.52555481	-7.14745903	0.528110623	7	2014	summer	day	1.619439647
1	126071	364.298582	0	1.50065136	6	2014	summer	day	1.183142955
1	126071	128.3722154	-13.57789516	0.774384797	9	2014	summer	day	2.398298801
1	126071	464.7044682	0	1.5233711	4	2014	summer	day	0.672045575
1	126071	133.8269582	-13.17135334	0.790150821	6	2014	summer	day	1.183142955
1	126071	182.4790184	-12.58354092	0.697582662	6	2014	summer	day	1.183142955
1	126071	-0.939319002	-5.097044945	0.660384953	8	2014	summer	day	1.990288508
1	126071	-159.8582265	-1.061770201	1.084805846	5	2014	summer	day	0.753554623
1	126071	135.0198833	-8.065481186	0.562273562	4	2014	summer	day	0.672045575
1	126071	31.27213778	-7.233747005	0.589488029	8	2014	summer	day	1.990288508
1	126071	246.1602655	0	1.458168268	7	2014	summer	day	1.619439647
1	126071	-63.99938279	-5.562608242	0.866753638	7	2014	summer	day	1.619439647
1	126071	366.4563471	0	1.50146389	8	2014	summer	day	1.990288508
1	126071	-14.85271992	-4.32255125	1.196740866	4	2014	summer	day	0.672045575
1	126071	370.8765545	0	1.501747727	8	2014	summer	day	1.990288508
1	126071	395.0895288	0	1.507530689	8	2014	summer	day	1.990288508
1	126071	334.8888608	0	1.492987275	8	2014	summer	day	1.990288508
1	126071	437.1056126	0	1.517626643	8	2014	summer	day	1.990288508
1	126071	294.0458143	0	1.477997541	5	2014	summer	day	0.753554623
1	126071	8.752136323	-7.06112051	0.975083411	7	2014	summer	day	1.619439647
1	126071	-71.94563583	-3.513829708	0.649238944	5	2014	summer	day	0.753554623
1	126071	374.1630086	0	1.502687812	6	2014	summer	day	1.183142955
1	126071	323.15629	0	1.490729928	7	2014	summer	day	1.619439647
1	126071	450.096781	0	1.52086246	4	2014	summer	day	0.672045575
1	126071	71.14669388	-8.621483803	0.640898049	7	2014	summer	day	1.619439647
1	126071	291.5407898	-29.68764305	0.729550719	7	2014	summer	day	1.619439647
1	126071	108.2821635	-19.74116707	0.894771278	7	2014	summer	day	1.619439647
1	126071	140.4164013	-6.599446297	0.505903542	9	2014	summer	day	2.398298801
1	126071	75.74784563	-20.73398209	0.846754134	8	2014	summer	day	1.990288508
1	126071	29.06877034	-6.54148674	0.520171821	5	2014	summer	day	0.753554623
1	126071	216.8394682	-22.73721123	0.761484027	5	2014	summer	day	0.753554623
1	126071	393.7509858	-11.89644051	0.642491221	8	2014	summer	day	1.990288508
1	126071	314.8387945	-24.60514069	0.727480292	4	2014	summer	day	0.672045575
1	126071	57.55996136	-15.81658554	0.783583581	9	2014	summer	day	2.398298801
1	126071	221.1997113	-34.30884933	0.722692251	6	2014	summer	day	1.183142955
1	126071	99.18776325	-19.64067459	0.952062607	6	2014	summer	day	1.183142955
1	126071	810.5151481	-10.77750874	0.170839936	4	2014	summer	day	0.672045575
1	126071	105.7705993	-18.53125	0.906955481	6	2014	summer	day	1.183142955
1	126071	390.5230236	-20.96460915	0.486329138	6	2014	summer	day	1.183142955
1	126071	-30.55896556	-4.287261486	0.583153367	7	2014	summer	day	1.619439647
1	126071	251.3088545	-31.96274948	0.760899842	7	2014	summer	day	1.619439647
1	126071	566.964413	-35.93166351	0.378546	5	2014	summer	day	0.753554623
1	126071	0.738446628	-4.010026932	0.662397861	9	2014	summer	day	2.398298801
1	126071	64.63869439	-14.82248974	0.840940595	7	2014	summer	day	1.619439647
1	126071	13.3583013	-6.845661163	0.830825508	7	2014	summer	day	1.619439647
1	126071	71.82005665	-6.408327579	0.515911818	8	2014	summer	day	1.990288508
1	126071	177.7507911	-31.45625877	0.797773242	7	2014	summer	day	1.619439647
1	126071	119.6538362	-13.75021458	0.727201462	4	2014	summer	day	0.672045575
1	126071	-28.35237937	-3.917033672	0.612734556	5	2014	summer	day	0.753554623
1	126071	738.5704295	-32.75668335	0.192787513	4	2014	summer	day	0.672045575
1	126071	221.9652957	-35.25846863	0.796088874	5	2014	summer	day	0.753554623
1	126071	1103.813906	-22.09779358	-0.065627173	4	2014	summer	day	0.672045575
1	126071	-188.8278456	-3.630134821	0.876203597	4	2014	summer	day	0.672045575
1	126071	228.7290198	-35.65262222	0.809726179	4	2014	summer	day	0.672045575
1	126071	-88.76059944	-3.830401182	0.613968194	4	2014	summer	day	0.672045575
1	126071	913.2673428	-33.96257782	0.006591397	5	2014	summer	day	0.753554623
1	126071	5.38060914	-4.327786446	0.587330461	5	2014	summer	day	0.753554623
1	126071	4.309721583	-4.72407198	0.573319137	6	2014	summer	day	1.183142955
1	126071	8.308863107	-6.081706524	0.48890391	6	2014	summer	day	1.183142955
1	126071	754.0712503	-32.16866302	0.179371387	4	2014	summer	day	0.672045575
1	126071	124.8671795	-14.32518959	0.803064227	8	2014	summer	day	1.990288508
1	126071	615.0846763	-37.0545578	0.199422374	6	2014	summer	day	1.183142955
1	126071	3.127476488	-5.401569366	0.675770819	5	2014	summer	day	0.753554623
1	126071	565.0244564	-32.42378998	0.392413557	6	2014	summer	day	1.183142955
1	126071	87.35343362	-9.18715477	0.50508827	8	2014	summer	day	1.990288508
1	126071	568.5661169	-24.91663933	0.37057814	5	2014	summer	day	0.753554623
1	126071	98.5736695	-10.32335472	0.697075427	7	2014	summer	day	1.619439647
1	126071	428.3838206	-10.96469688	0.618160129	5	2014	summer	day	0.753554623
1	126071	101.1373447	-15.72858715	0.825444221	7	2014	summer	day	1.619439647
1	126071	729.0748758	-32.53698349	0.180575624	5	2014	summer	day	0.753554623
1	126071	138.2385758	-37.73966599	0.857997715	6	2014	summer	day	1.183142955
1	126071	885.9074656	-29.16675186	0.012338324	4	2014	summer	day	0.672045575
1	126071	89.87429085	-19.44202805	0.918304145	9	2014	summer	day	2.398298801
1	126071	1357.160994	-17.48937416	-0.164006233	5	2014	summer	day	0.753554623
1	126071	798.0602411	-32.25330734	0.056220617	6	2014	summer	day	1.183142955
1	126071	204.9809725	-25.45318604	0.656691253	4	2014	summer	day	0.672045575
1	126071	-120.4047033	-4.275152683	0.820671141	7	2014	summer	day	1.619439647
1	126071	792.2885792	-31.34757805	0.072295807	5	2014	summer	day	0.753554623
1	126071	-26.0400726	-2.722683907	0.825361311	4	2014	summer	day	0.672045575
1	126071	2.101923062	-3.752486467	0.698815763	7	2014	summer	day	1.619439647
1	126071	587.5827599	-27.81287956	0.357416928	5	2014	summer	day	0.753554623
1	126071	91.66861392	-7.44453001	0.622374296	8	2014	summer	day	1.990288508
1	126071	967.7812261	-10.218009	0.090007164	7	2014	summer	day	1.619439647
1	126071	110.5653768	-22.16525269	0.928772688	4	2014	summer	day	0.672045575
1	126071	125.287496	-35.67679596	0.727644563	5	2014	summer	day	0.753554623
1	126071	146.7373543	-35.85331345	0.756599605	5	2014	summer	day	0.753554623
1	126071	60.27880356	-14.95164108	0.983540416	7	2014	summer	day	1.619439647
1	126071	68.94848259	-7.185792923	0.504738092	9	2014	summer	day	2.398298801
1	126071	894.5541327	-18.13717461	0.013493784	7	2014	summer	day	1.619439647
1	126071	84.36536783	-17.15804863	0.925385535	8	2014	summer	day	1.990288508
1	126071	767.845231	-32.0753746	0.091412649	6	2014	summer	day	1.183142955
1	126071	297.8242905	-31.92772293	0.754955828	4	2014	summer	day	0.672045575
1	126071	205.5817389	-34.08043289	0.648536682	5	2014	summer	day	0.753554623
1	126071	537.2338207	-34.14324951	0.421119362	4	2014	summer	day	0.672045575
1	126071	39.37133868	-12.75136757	0.870534658	4	2014	summer	day	0.672045575
1	126071	69.3424995	-16.39370346	0.911605477	6	2014	summer	day	1.183142955
1	126071	813.2257379	-31.0026207	0.056781869	6	2014	summer	day	1.183142955
1	126071	7.800446807	-0.122824617	1.119282842	5	2014	summer	day	0.753554623
1	126071	867.9828917	-23.48962021	0.024030766	5	2014	summer	day	0.753554623
1	126071	124.6228734	-22.63074684	0.892067313	5	2014	summer	day	0.753554623
1	126071	311.9617932	-11.79125786	0.689364195	4	2014	summer	day	0.672045575
1	126071	733.6496912	-34.73418045	0.093377016	4	2014	summer	day	0.672045575
1	126071	378.4374646	-15.07520771	0.687179148	4	2014	summer	day	0.672045575
1	126071	318.2979948	-11.07341003	0.53245008	7	2014	summer	day	1.619439647
1	126071	207.9723785	-35.14562988	0.726946533	4	2014	summer	day	0.672045575
1	126071	129.7313866	-19.01119804	0.89067167	6	2014	summer	day	1.183142955
1	126071	23.79622121	-5.407986164	0.56437093	7	2014	summer	day	1.619439647
1	126071	-286.6947287	-2.593976736	0.615613461	4	2014	summer	day	0.672045575
1	126071	228.4054799	-31.88468933	0.61889708	5	2014	summer	day	0.753554623
0	126071	21.87294902	0	0.869255424	0	2014	summer	day	0.68472568
0	126071	68.80335083	0	0.986110866	0	2014	summer	day	0.68472568
0	126071	-2.514996512	-0.579419732	0.699838817	0	2014	summer	day	0.68472568
0	126071	-54.72686245	-0.878761292	0.78829509	0	2014	summer	day	0.68472568
0	126071	-160.9507437	-0.548259795	0.898911178	0	2014	summer	day	0.68472568
0	126071	-36.00828855	-0.444923729	1.025398493	0	2014	summer	day	0.68472568
0	126071	159.3395976	0	1.158056259	0	2014	summer	day	0.68472568
0	126071	26.43653973	0	0.637331426	0	2014	summer	day	0.68472568
0	126071	-107.1375811	-0.590098441	0.692239583	0	2014	summer	day	0.68472568
0	126071	-271.604998	-1.139510155	0.775817811	0	2014	summer	day	0.68472568
0	126071	-96.35634555	-0.797757924	0.887669981	0	2014	summer	day	0.68472568
0	126071	-119.5999066	-0.820208311	1.021208405	0	2014	summer	day	0.68472568
0	126071	15.73873799	-0.273342699	1.165604353	0	2014	summer	day	0.68472568
0	126071	183.7888103	0	1.304502964	0	2014	summer	day	0.68472568
0	126071	-21.05991349	-3.228905916	0.60022521	0	2014	summer	day	0.68472568
0	126071	-188.5411249	-1.060630202	0.613610327	0	2014	summer	day	0.68472568
0	126071	-369.9331478	-1.411659122	0.655041635	0	2014	summer	day	0.68472568
0	126071	-207.1645015	-1.492590547	0.73107487	0	2014	summer	day	0.68472568
0	126071	-31.24370972	-1.128344536	0.841974676	0	2014	summer	day	0.68472568
0	126071	-32.45780966	-1.115483403	0.980742931	0	2014	summer	day	0.68472568
0	126071	1.940797812	-0.787400007	1.135331988	0	2014	summer	day	0.68472568
0	126071	42.19547366	0	1.287500739	0	2014	summer	day	0.68472568
0	126071	246.3892492	0	1.419217706	0	2014	summer	day	0.68472568
0	126071	-153.2603572	-1.956883788	0.576370239	0	2014	summer	day	0.68472568
0	126071	-30.48405202	-4.714487076	0.571267188	0	2014	summer	day	0.68472568
0	126071	-308.1339924	-2.391673565	0.59923023	0	2014	summer	day	0.68472568
0	126071	-380.259961	-2.135194302	0.667946994	0	2014	summer	day	0.68472568
0	126071	-112.5570213	-1.509100795	0.777961195	0	2014	summer	day	0.68472568
0	126071	50.29772805	-0.031908631	0.921530366	0	2014	summer	day	0.68472568
0	126071	96.30411072	0	1.392686963	0	2014	summer	day	0.68472568
0	126071	345.2216666	0	1.497405171	0	2014	summer	day	0.68472568
0	126071	16.3416059	-0.020274216	0.54250288	0	2014	summer	day	0.68472568
0	126071	22.26305691	-6.662866116	0.522426307	0	2014	summer	day	0.68472568
0	126071	-120.2333858	-3.419540167	0.540932	0	2014	summer	day	0.68472568
0	126071	-97.30023047	-3.177579403	0.606191456	0	2014	summer	day	0.68472568
0	126071	-238.5216065	-2.541089535	0.718306482	0	2014	summer	day	0.68472568
0	126071	-23.25835724	-4.67469883	1.040661812	0	2014	summer	day	0.68472568
0	126071	-6.131458659	-6.212157249	1.213719726	0	2014	summer	day	0.68472568
0	126071	111.3240679	0	1.366139174	0	2014	summer	day	0.68472568
0	126071	4.221098965	-9.940110207	0.508749187	0	2014	summer	day	0.68472568
0	126071	0.755423898	-6.458306313	0.48167932	0	2014	summer	day	0.68472568
0	126071	73.53143524	-5.309519768	0.4990457	0	2014	summer	day	0.68472568
0	126071	-0.599216152	-5.60124445	0.568535209	0	2014	summer	day	0.68472568
0	126071	1.426279151	-3.671820402	0.68876785	0	2014	summer	day	0.68472568
0	126071	-97.94388415	-4.891527653	0.848507404	0	2014	summer	day	0.68472568
0	126071	-205.6778704	-1.34269309	1.030381322	0	2014	summer	day	0.68472568
0	126071	-56.66776018	-0.802738607	1.210530639	0	2014	summer	day	0.68472568
0	126071	-3.744057789	-4.991036892	0.461970389	0	2014	summer	day	0.68472568
0	126071	19.8031834	-7.456341743	0.489945948	0	2014	summer	day	0.68472568
0	126071	-40.08947179	-4.031561852	0.574339867	0	2014	summer	day	0.68472568
0	126071	1.690225486	-12.67334652	0.711046696	0	2014	summer	day	0.68472568
0	126071	-104.3276777	-3.024901152	0.885725379	0	2014	summer	day	0.68472568
0	126071	10.26670349	-2.896908522	1.078362942	0	2014	summer	day	0.68472568
0	126071	5.261336558	-7.281676769	1.263228774	0	2014	summer	day	0.68472568
0	126071	29.33346317	-15.2322216	1.417539954	0	2014	summer	day	0.68472568
0	126071	16.73490562	-3.107200623	0.475029588	0	2014	summer	day	0.68472568
0	126071	6.856751461	-4.468106747	0.470923394	0	2014	summer	day	0.68472568
0	126071	63.62744275	-7.105331421	0.523091674	0	2014	summer	day	0.68472568
0	126071	-10.68350528	-4.830024242	0.634605765	0	2014	summer	day	0.68472568
0	126071	-80.36196067	-3.61990428	0.797334731	0	2014	summer	day	0.68472568
0	126071	36.01485377	-14.41269493	0.992868721	0	2014	summer	day	0.68472568
0	126071	48.82660779	-14.24961758	1.19810307	0	2014	summer	day	0.68472568
0	126071	-33.79818173	-5.722989559	0.481129616	0	2014	summer	day	0.68472568
0	126071	6.383394791	-4.765218258	0.508605063	0	2014	summer	day	0.68472568
0	126071	40.87366454	-6.974734783	0.597820878	0	2014	summer	day	0.68472568
0	126071	6.400129048	-3.338421822	0.747783124	0	2014	summer	day	0.68472568
0	126071	-73.1284349	-3.358871937	0.945235133	0	2014	summer	day	0.68472568
0	126071	-14.3258125	-3.820719004	1.16693759	0	2014	summer	day	0.68472568
0	126071	15.58525593	0	1.386394739	0	2014	summer	day	0.68472568
0	126071	-172.1976515	-2.603580236	0.497570187	0	2014	summer	day	0.68472568
0	126071	4.071852645	-5.964690685	0.567230523	0	2014	summer	day	0.68472568
0	126071	4.317112843	-6.831227303	0.703454554	0	2014	summer	day	0.68472568
0	126071	7.550529017	-11.15899181	0.900369942	0	2014	summer	day	0.68472568
0	126071	-2.09727492	-2.023890972	1.138858557	0	2014	summer	day	0.68472568
0	126071	41.35597939	-15.15942764	1.390412211	0	2014	summer	day	0.68472568
0	126071	18.22713813	-4.568033695	1.625054955	0	2014	summer	day	0.68472568
0	126071	-20.80295867	-2.577057362	0.514912069	0	2014	summer	day	0.68472568
0	126071	27.16816286	-6.485151291	0.632259488	0	2014	summer	day	0.68472568
0	126071	3.208201084	-4.72318697	0.820078373	0	2014	summer	day	0.68472568
0	126071	-19.67164238	-5.820033073	1.067316651	0	2014	summer	day	0.68472568
0	126071	-8.841529244	-5.292014122	1.348844051	0	2014	summer	day	0.68472568
0	126071	-68.9791856	-0.946582019	1.630943298	0	2014	summer	day	0.68472568
0	126071	142.4731176	0	1.880378008	0	2014	summer	day	0.68472568
0	126071	-0.946390591	-4.710651398	0.522095501	0	2014	summer	day	0.68472568
0	126071	66.671647	-6.455438137	0.686181009	0	2014	summer	day	0.68472568
0	126071	98.44725656	-19.35908127	0.923495293	0	2014	summer	day	0.68472568
0	126071	-40.77679491	-0.836458385	1.218109965	0	2014	summer	day	0.68472568
0	126071	23.01031001	0	1.539405346	0	2014	summer	day	0.68472568
0	126071	68.13664829	-8.44460392	0.509632647	0	2014	summer	day	0.68472568
0	126071	6.809937817	-6.160926819	0.713388503	0	2014	summer	day	0.68472568
0	126071	17.81154274	-14.11569881	0.991805613	0	2014	summer	day	0.68472568
0	126071	74.23945061	0	1.32493031	0	2014	summer	day	0.68472568
0	126071	380.3110477	-9.591949463	0.472221076	0	2014	summer	day	0.68472568
0	126071	213.6185342	-10.43667412	0.703072131	0	2014	summer	day	0.68472568
0	126071	-12.63162128	-4.06530571	1.008539677	0	2014	summer	day	0.68472568
0	126071	136.5540192	0	1.365982175	0	2014	summer	day	0.68472568
0	126071	653.9796575	-10.98923206	0.40971005	0	2014	summer	day	0.68472568
0	126071	377.4780514	-10.69911766	0.652020097	0	2014	summer	day	0.68472568
0	126071	143.9866253	-39.75513458	0.967343926	0	2014	summer	day	0.68472568
0	126071	8.777019438	-13.33723259	1.331944585	0	2014	summer	day	0.68472568
0	126071	693.0372553	-10.2619276	0.327721	0	2014	summer	day	0.68472568
0	126071	371.415374	-10.99239159	0.565107346	0	2014	summer	day	0.68472568
0	126071	62.48306494	-34.75761414	0.872359276	0	2014	summer	day	0.68472568
0	126071	714.4825593	-11.01087666	0.234496906	0	2014	summer	day	0.68472568
0	126071	410.9707428	-11.51692772	0.452347398	0	2014	summer	day	0.68472568
0	126071	870.2794513	-10.47736454	0.140002891	0	2014	summer	day	0.68472568
0	126071	636.4291871	-32.78027725	0.327440649	0	2014	summer	day	0.68472568
0	126071	919.9490152	-10.77399826	0.052756101	0	2014	summer	day	0.68472568
0	126071	592.1975763	-37.550457	0.203851327	0	2014	summer	day	0.68472568
0	126071	1003.162185	-10.70221043	-0.022662725	0	2014	summer	day	0.68472568
0	126071	714.445329	-35.48469925	0.090910807	0	2014	summer	day	0.68472568
1	151375	-27.87781066	-4.240222931	0.692662895	9	2015	summer	night	2.163098089
1	151375	58.20000357	-0.733625889	0.927877963	9	2015	summer	night	2.163098089
1	151375	27.38589311	-2.884776592	0.696664214	8	2015	summer	night	1.795101288
1	151375	83.25318071	0	1.312218189	9	2015	summer	night	2.163098089
1	151375	5.904062541	-6.263343811	0.996846855	8	2015	summer	night	1.795101288
1	151375	64.79894537	-0.115869001	1.394712329	7	2015	summer	night	1.460621505
1	151375	22.47981216	-6.586209774	0.802020848	8	2015	summer	night	1.795101288
1	151375	192.3796785	0	1.425229788	6	2015	summer	night	1.067112348
1	151375	188.3762189	0	1.418973327	7	2015	summer	night	1.460621505
1	151375	5.965289179	-0.08513359	0.926770627	9	2015	summer	night	2.163098089
1	151375	-1.860745282	-4.853735924	0.623025954	8	2015	summer	night	1.795101288
1	151375	36.45192333	0	1.235712647	9	2015	summer	night	2.163098089
1	151375	6.81088358	-4.663691998	0.730903625	8	2015	summer	night	1.795101288
1	151375	31.62771304	-0.456173301	1.308899999	8	2015	summer	night	1.795101288
1	151375	7.735430646	-4.260467052	0.720597804	9	2015	summer	night	2.163098089
1	151375	3.144451294	-1.522062778	1.150043964	9	2015	summer	night	2.163098089
1	151375	27.91622981	-6.567693233	0.805185497	8	2015	summer	night	1.795101288
1	151375	28.2425602	-0.038497314	1.26248014	9	2015	summer	night	2.163098089
1	151375	1.663430187	-4.007640362	0.71269542	4	2015	summer	night	0.606138192
1	151375	18.14676251	-4.460760117	0.728096962	8	2015	summer	night	1.795101288
1	151375	137.2703047	0	1.38659656	9	2015	summer	night	2.163098089
1	151375	-108.9128558	-3.767014503	0.618197024	8	2015	summer	night	1.795101288
1	151375	-54.0155381	-3.462911844	0.65682286	7	2015	summer	night	1.460621505
1	151375	0.904135037	-5.716636658	0.566685021	5	2015	summer	night	0.679653662
1	151375	8.826766466	-6.891138077	0.995539606	6	2015	summer	night	1.067112348
1	151375	113.0454835	0	1.357325792	7	2015	summer	night	1.460621505
1	151375	269.6305383	0	1.425811052	4	2015	summer	night	0.606138192
1	151375	158.9520709	0	1.400118589	4	2015	summer	night	0.606138192
1	151375	-48.19827302	-7.74438715	0.778505266	8	2015	summer	night	1.795101288
1	151375	19.15563373	-6.008514404	1.229823589	6	2015	summer	night	1.067112348
1	151375	13.21139714	-4.475728512	0.725926638	8	2015	summer	night	1.795101288
1	151375	190.475757	0	1.422465324	6	2015	summer	night	1.067112348
0	151375	3.582743407	-0.207104608	0.680728912	0	2015	summer	night	0.589063876
0	151375	-261.1241493	-0.698068082	0.851466119	0	2015	summer	night	0.589063876
0	151375	6.595145061	-0.382111907	1.093085408	0	2015	summer	night	0.589063876
0	151375	-99.0000854	-1.44755888	0.597284198	0	2015	summer	night	0.589063876
0	151375	-355.5504801	-1.40057826	0.630735576	0	2015	summer	night	0.589063876
0	151375	-51.97676016	-1.223503113	0.780998409	0	2015	summer	night	0.589063876
0	151375	-8.398125544	-1.115483403	1.042953491	0	2015	summer	night	0.589063876
0	151375	81.72405155	0	1.331538916	0	2015	summer	night	0.589063876
0	151375	63.84447189	0	0.546173751	0	2015	summer	night	0.589063876
0	151375	-43.18917482	-4.002850056	0.527379453	0	2015	summer	night	0.589063876
0	151375	-194.6022837	-2.528149843	0.663503289	0	2015	summer	night	0.589063876
0	151375	-37.69326935	-1.987452865	0.945601463	0	2015	summer	night	0.589063876
0	151375	-20.54858558	-1.149363756	1.269356608	0	2015	summer	night	0.589063876
0	151375	4.111023312	-6.499165058	0.476088226	0	2015	summer	night	0.589063876
0	151375	-0.071936176	-8.777386665	0.647511959	0	2015	summer	night	0.589063876
0	151375	-61.92602146	-4.258554935	0.972645819	0	2015	summer	night	0.589063876
0	151375	0.307304118	-1.806399107	1.318329692	0	2015	summer	night	0.589063876
0	151375	30.90764045	-2.967444181	0.480967492	0	2015	summer	night	0.589063876
0	151375	0.421686546	-5.816059113	0.552940607	0	2015	summer	night	0.589063876
0	151375	-143.4722603	-2.493433237	0.834015191	0	2015	summer	night	0.589063876
0	151375	70.46840014	-15.84040451	1.238273382	0	2015	summer	night	0.589063876
0	151375	-90.69911021	-1.023862481	0.500196993	0	2015	summer	night	0.589063876
0	151375	-0.529923806	-4.782329082	0.730401099	0	2015	summer	night	0.589063876
0	151375	0.869488633	-3.072206497	1.175660968	0	2015	summer	night	0.589063876
0	151375	-29.12928239	-0.623194814	1.683230042	0	2015	summer	night	0.589063876
0	151375	2.837518969	-5.888680935	0.494428396	0	2015	summer	night	0.589063876
0	151375	115.711702	-21.5701313	0.887400508	0	2015	summer	night	0.589063876
0	151375	113.0020278	0	1.489388704	0	2015	summer	night	0.589063876
0	151375	535.0206624	-10.7797966	0.414904565	0	2015	summer	night	0.589063876
0	151375	84.60847565	-35.27284241	0.900807142	0	2015	summer	night	0.589063876
0	151375	737.5521898	-12.01651955	0.265333772	0	2015	summer	night	0.589063876
0	151375	118.2397079	-36.14386749	0.7365821	0	2015	summer	night	0.589063876
0	151375	960.0798736	-10.3675127	0.096160181	0	2015	summer	night	0.589063876
1	151375	144.2671059	-8.443605423	0.538888991	5	2015	summer	day	0.679653662
1	151375	157.4782063	-7.46863842	0.624359965	8	2015	summer	day	1.795101288
1	151375	49.53478498	-14.77197838	0.804606915	9	2015	summer	day	2.163098089
1	151375	124.6403715	-13.29546833	0.711323678	8	2015	summer	day	1.795101288
1	151375	8.403581397	-6.583037376	0.931476474	7	2015	summer	day	1.460621505
1	151375	40.9589305	-6.600153446	1.061984539	7	2015	summer	day	1.460621505
1	151375	140.2729123	-7.874401093	0.571723044	8	2015	summer	day	1.795101288
1	151375	141.118707	-6.758345604	0.510572731	4	2015	summer	day	0.606138192
1	151375	49.9129694	-11.28399086	0.788656592	5	2015	summer	day	0.679653662
1	151375	133.077138	-16.21947861	0.832157493	5	2015	summer	day	0.679653662
1	151375	-0.602927541	-6.129039764	0.517648637	4	2015	summer	day	0.606138192
1	151375	-11.0604811	-8.846939087	0.650221169	4	2015	summer	day	0.606138192
1	151375	54.33442853	-13.01819611	0.867750108	7	2015	summer	day	1.460621505
1	151375	25.87269166	-7.28474474	1.030397534	8	2015	summer	day	1.795101288
1	151375	22.23065746	-11.69997501	1.030595303	7	2015	summer	day	1.460621505
1	151375	-87.9258842	-3.499390125	0.643857062	4	2015	summer	day	0.606138192
1	151375	32.79439264	-13.1519165	0.903669536	6	2015	summer	day	1.067112348
1	151375	17.79390299	-6.678511143	0.969873667	8	2015	summer	day	1.795101288
1	151375	121.7945678	-18.62852859	0.867144942	8	2015	summer	day	1.795101288
1	151375	158.078622	-5.827489376	0.617614627	9	2015	summer	day	2.163098089
1	151375	104.0072991	-13.26177883	0.721247852	4	2015	summer	day	0.606138192
1	151375	-23.78691973	-3.70132494	0.705287814	7	2015	summer	day	1.460621505
1	151375	87.04976606	-17.08223915	0.881673992	9	2015	summer	day	2.163098089
1	151375	148.7367171	-5.612465382	0.611704826	4	2015	summer	day	0.606138192
1	151375	96.54905156	-12.89938641	0.822085261	8	2015	summer	day	1.795101288
1	151375	133.5742822	-11.51069069	0.744518578	5	2015	summer	day	0.679653662
1	151375	21.15526959	-4.430777073	0.725996077	6	2015	summer	day	1.067112348
1	151375	139.090257	-13.62192726	0.756691277	6	2015	summer	day	1.067112348
1	151375	84.59229168	-15.01234627	0.753639281	4	2015	summer	day	0.606138192
1	151375	19.94931772	-7.204445839	0.537776053	6	2015	summer	day	1.067112348
1	151375	-60.60346988	-2.320763111	1.30094409	4	2015	summer	day	0.606138192
1	151375	25.08969367	-4.975925922	0.737685204	4	2015	summer	day	0.606138192
1	151375	63.50037025	-15.63388538	0.78599751	9	2015	summer	day	2.163098089
1	151375	23.33504937	-6.315066338	0.550315022	6	2015	summer	day	1.067112348
1	151375	110.4541272	-7.839730263	0.511207342	8	2015	summer	day	1.795101288
1	151375	52.8275034	-11.25569344	0.774465382	6	2015	summer	day	1.067112348
1	151375	-2.464694314	-3.986016273	0.595378935	7	2015	summer	day	1.460621505
0	151375	4.278384201	-0.509387493	0.769580066	0	2015	summer	day	0.589063876
0	151375	-3.209867779	-0.804125249	0.967001975	0	2015	summer	day	0.589063876
0	151375	-18.35762262	-0.492125034	0.64155829	0	2015	summer	day	0.589063876
0	151375	-288.5008316	-1.115483403	0.762280107	0	2015	summer	day	0.589063876
0	151375	-8.763922583	-0.852131009	0.97110194	0	2015	summer	day	0.589063876
0	151375	34.87792257	0	1.225828171	0	2015	summer	day	0.589063876
0	151375	-87.35191063	-2.752846003	0.576961637	0	2015	summer	day	0.589063876
0	151375	-377.3480235	-2.174959183	0.665454268	0	2015	summer	day	0.589063876
0	151375	25.89041321	-1.190803051	0.876655102	0	2015	summer	day	0.589063876
0	151375	138.1225525	-0.032791886	1.418760061	0	2015	summer	day	0.589063876
0	151375	2.310068466	-7.881829739	0.549250782	0	2015	summer	day	0.589063876
0	151375	5.437763867	-6.528534889	0.492377579	0	2015	summer	day	0.589063876
0	151375	31.57342323	-5.262531281	0.568866372	0	2015	summer	day	0.589063876
0	151375	31.78267931	-6.673436642	0.795352221	0	2015	summer	day	0.589063876
0	151375	-149.8553638	-0.963938773	1.10711813	0	2015	summer	day	0.589063876
0	151375	196.8605863	0	1.387722015	0	2015	summer	day	0.589063876
0	151375	52.73470239	-10.19539738	0.508285165	0	2015	summer	day	0.589063876
0	151375	1.960754996	-4.42971611	0.464206398	0	2015	summer	day	0.589063876
0	151375	-21.93735335	-4.565829754	0.583743155	0	2015	summer	day	0.589063876
0	151375	-132.7937345	-3.691990137	0.861816764	0	2015	summer	day	0.589063876
0	151375	51.76527541	-15.18708801	1.205887198	0	2015	summer	day	0.589063876
0	151375	1.277344373	-5.185260773	0.530195236	0	2015	summer	day	0.589063876
0	151375	44.410112	-15.3005085	0.76062429	0	2015	summer	day	0.589063876
0	151375	-23.71292033	-2.313174486	1.134290099	0	2015	summer	day	0.589063876
0	151375	-159.2481704	-2.457135916	0.478862762	0	2015	summer	day	0.589063876
0	151375	31.02317566	-6.467715263	0.654115856	0	2015	summer	day	0.589063876
0	151375	6.590695175	-12.38206768	1.038287759	0	2015	summer	day	0.589063876
0	151375	-12.31848259	-5.585855961	1.532220006	0	2015	summer	day	0.589063876
0	151375	70.33081715	-7.983240128	0.437889129	0	2015	summer	day	0.589063876
0	151375	0.22383124	-4.626394749	0.746286273	0	2015	summer	day	0.589063876
0	151375	26.84287556	-0.09699773	1.27229023	0	2015	summer	day	0.589063876
0	151375	590.6563455	-9.48121357	0.342331648	0	2015	summer	day	0.589063876
0	151375	255.6737059	-15.76279736	0.727533162	0	2015	summer	day	0.589063876
0	151375	62.62493059	0	1.327248454	0	2015	summer	day	0.589063876
0	151375	304.8043196	-12.27621746	0.582556605	0	2015	summer	day	0.589063876
0	151375	1034.086907	-11.42736912	0.059529912	0	2015	summer	day	0.589063876
0	151375	589.7392487	-34.6742897	0.362135828	0	2015	summer	day	0.589063876
0	151375	628.4016673	-34.42030716	0.140199512	0	2015	summer	day	0.589063876
1	151376	67.01041237	-6.422671795	0.535433412	6	2017	summer	day	1.41115707
1	151376	95.25906298	-16.24529076	0.855163515	8	2017	summer	day	2.373854682
1	151376	45.86468838	-13.08606339	0.868346095	6	2017	summer	day	0.887499829
1	151376	83.77169231	-17.58756256	0.921473205	6	2017	summer	day	0.880054351
1	151376	0.374223849	-5.549866199	0.49977684	6	2017	summer	day	1.407335775
1	151376	175.3008392	-12.73021889	0.729786098	7	2017	summer	day	1.934660563
1	151376	2.315593932	-4.413804531	0.764327288	4	2017	summer	day	0.802859559
1	151376	60.77551132	-11.63107491	0.78778547	7	2017	summer	day	1.562536769
1	151376	129.3552771	-12.14998245	0.765106022	4	2017	summer	day	0.648429706
1	151376	11.12461866	-6.406979561	0.697006762	4	2017	summer	day	0.802857694
1	151376	157.7693186	-8.65717411	0.552078426	9	2017	summer	day	2.84955298
1	151376	-1.974808431	-4.29058218	0.769905925	5	2017	summer	day	0.598748919
1	151376	123.5164072	-18.02175331	0.91875875	6	2017	summer	day	0.948638343
1	151376	95.63603904	-8.435223579	0.661343277	9	2017	summer	day	1.864329958
1	151376	60.31260051	-15.35245609	0.756507158	7	2017	summer	day	0.440529851
1	151376	98.64164276	-13.08377838	0.808780551	8	2017	summer	day	1.942088274
1	151376	105.8140763	-7.380944252	0.632263124	7	2017	summer	day	1.733227067
1	151376	1.238804767	-4.464087009	0.768398643	4	2017	summer	day	0.434878813
1	151376	5.082565367	-4.695578575	0.752407551	5	2017	summer	day	0
1	151376	35.74029603	-6.329771996	0.692323685	4	2017	summer	day	0.234974623
1	151376	-4.394810169	-3.659321547	0.810195982	6	2017	summer	day	1.078100169
1	151376	8.965940992	-4.408710957	0.793705523	7	2017	summer	day	1.93466434
1	151376	85.86289174	-14.99987507	0.852077484	8	2017	summer	day	2.377699029
1	151376	68.82480287	-6.569300175	0.548116744	6	2017	summer	day	1.413442241
1	151376	70.839284	-5.268873215	0.505021393	6	2017	summer	day	1.381177497
1	151376	94.28153441	-14.1166296	0.838952005	4	2017	summer	day	0.777277875
1	151376	11.78221903	-11.10630322	1.179045081	4	2017	summer	day	0.795605614
1	151376	1033.734177	-11.7422266	0.098831967	4	2017	summer	day	0.802734847
1	151376	2.787515453	-6.349624157	0.540549219	8	2017	summer	day	2.312326097
1	151376	128.6619287	-17.8144989	0.923530161	5	2017	summer	day	0.90023439
1	151376	60.30901395	-13.54831791	0.817499161	8	2017	summer	day	1.708427465
1	151376	-10.90697517	-4.345756531	0.759123325	6	2017	summer	day	1.015588399
0	151376	-0.290767871	-0.998791814	0.751469672	0	2017	summer	day	0.691372683
0	151376	-75.80970125	-0.524333	0.959388614	0	2017	summer	day	0.691372683
0	151376	-133.5699585	-0.917481482	0.618835449	0	2017	summer	day	0.691372683
0	151376	67.78418608	-2.332016706	0.7200315	0	2017	summer	day	0.691372683
0	151376	35.68876684	-0.194811046	0.932896495	0	2017	summer	day	0.691372683
0	151376	43.00435007	-0.291734338	1.212064624	0	2017	summer	day	0.691372683
0	151376	-2.319832863	-6.090099812	0.547398806	0	2017	summer	day	0.691372683
0	151376	-140.3866705	-2.606647968	0.607446611	0	2017	summer	day	0.691372683
0	151376	-37.15206431	-1.923207521	0.820129156	0	2017	summer	day	0.691372683
0	151376	209.2129875	-0.066027507	1.414051056	0	2017	summer	day	0.691372683
0	151376	13.66914759	-6.480077744	0.473873526	0	2017	summer	day	0.691372683
0	151376	65.70692196	-6.893865585	0.532734632	0	2017	summer	day	0.691372683
0	151376	-164.5659723	-3.905595541	0.773272395	0	2017	summer	day	0.691372683
0	151376	-179.7957897	-1.783621073	1.116270423	0	2017	summer	day	0.691372683
0	151376	19.70672057	-1.942970276	1.415744066	0	2017	summer	day	0.691372683
0	151376	0.161095636	-4.205415726	0.472339392	0	2017	summer	day	0.691372683
0	151376	61.01990959	-7.503016472	0.609443009	0	2017	summer	day	0.691372683
0	151376	-63.15794867	-2.515633583	0.932911098	0	2017	summer	day	0.691372683
0	151376	41.9400002	0	1.319282651	0	2017	summer	day	0.691372683
0	151376	11.79000614	-6.273236752	0.552082479	0	2017	summer	day	0.691372683
0	151376	100.9840874	-15.660882	0.844043791	0	2017	summer	day	0.691372683
0	151376	9.174674166	-10.56563759	1.300887108	0	2017	summer	day	0.691372683
0	151376	62.84535335	0	1.740761995	0	2017	summer	day	0.691372683
0	151376	105.5676303	-6.475361824	0.641785383	0	2017	summer	day	0.691372683
0	151376	-36.84901032	-4.175661564	1.110820055	0	2017	summer	day	0.691372683
0	151376	204.3480301	-9.374759674	0.646334887	0	2017	summer	day	0.691372683
0	151376	26.53985258	0	1.236298323	0	2017	summer	day	0.691372683
0	151376	463.8640088	-10.30362511	0.525873959	0	2017	summer	day	0.691372683
0	151376	589.5170119	-11.83915424	0.320570469	0	2017	summer	day	0.691372683
0	151376	595.1511721	-34.97446823	0.108060338	0	2017	summer	day	0.691372683
1	151376	-112.032079	-1.482468128	0.904901803	8	2017	summer	night	2.311954047
0	151376	20.06151758	-12.81297016	1.184185028	0	2017	summer	night	0.691372683
1	151377	250.2788578	-0.032808334	1.432176352	9	2016	summer	night	2.328093657
1	151377	431.8998346	0	1.487784505	9	2016	summer	night	0.383734035
1	151377	6.829598287	-6.413798809	0.81097585	9	2016	summer	night	1.339672421
1	151377	-5.215056736	-4.088936329	0.721542239	9	2016	summer	night	0.046914031
1	151377	-20.13463022	-4.108041286	0.722649992	9	2016	summer	night	0.552721121
1	151377	-126.4908522	-3.512266159	0.6390661	5	2016	summer	night	0.215280808
1	151377	-22.04032959	-5.036446571	0.575354397	9	2016	summer	night	1.27744045
1	151377	66.3791103	-6.978688717	0.531640828	8	2016	summer	night	0.260227231
1	151377	58.22602728	-6.996371746	0.53129828	8	2016	summer	night	1.929976729
1	151377	363.6856779	0	1.466776729	5	2016	summer	night	0.902037221
1	151377	9.530531285	-0.382037133	1.299596071	7	2016	summer	night	1.782227121
1	151377	15.67060774	-0.328083336	1.337346673	5	2016	summer	night	0.979081126
1	151377	268.875283	-0.031089652	1.438497066	8	2016	summer	night	2.797117277
1	151377	139.8527985	-0.108021371	1.391294241	4	2016	summer	night	0.837024449
1	151377	459.5560821	0	1.49573946	8	2016	summer	night	2.485608612
1	151377	-9.989992115	-4.907604218	1.264974833	7	2016	summer	night	1.292782591
1	151377	258.9664725	-0.032807138	1.432457328	5	2016	summer	night	0.354298874
1	151377	324.5271232	0	1.454749227	8	2016	summer	night	1.569188989
1	151377	215.9618578	-0.055451255	1.417746902	4	2016	summer	night	0.802391627
1	151377	-53.74198118	-4.330482483	0.592664242	9	2016	summer	night	3.158466564
1	151377	387.2357117	0	1.476245403	5	2016	summer	night	1.024084261
1	151377	511.9630089	0	1.507786989	9	2016	summer	night	2.395396388
1	151377	-24.9275517	-4.835642338	1.074329376	8	2016	summer	night	0.289289051
1	151377	8.875444162	-7.000875473	0.973825037	9	2016	summer	night	3.388537254
1	151377	194.565368	-0.067516401	1.41018188	4	2016	summer	night	0.94505635
1	151377	394.8638641	0	1.478101373	5	2016	summer	night	1.064545687
0	151377	-4.024153871	-0.843370914	0.763337433	0	2016	summer	night	0.684760809
0	151377	-93.99092722	-0.585335433	1.004869461	0	2016	summer	night	0.684760809
0	151377	286.6234532	0	1.281701922	0	2016	summer	night	0.684760809
0	151377	-25.76320779	-5.151433945	0.594975173	0	2016	summer	night	0.684760809
0	151377	-2.599201675	-2.235010624	0.687101662	0	2016	summer	night	0.684760809
0	151377	-55.17572714	-1.181404352	0.934299231	0	2016	summer	night	0.684760809
0	151377	5.619586141	-0.299398124	1.261385202	0	2016	summer	night	0.684760809
0	151377	-30.4694436	-2.485742807	0.507114828	0	2016	summer	night	0.684760809
0	151377	10.0905893	-4.676571369	0.563376009	0	2016	summer	night	0.684760809
0	151377	-5.712536026	-6.24612999	0.824604392	0	2016	summer	night	0.684760809
0	151377	-86.97949773	-0.887290597	1.191283941	0	2016	summer	night	0.684760809
0	151377	-1.077818389	-5.17509079	0.462344736	0	2016	summer	night	0.684760809
0	151377	-16.32956872	-6.304228783	0.568066239	0	2016	summer	night	0.684760809
0	151377	-84.86609149	-3.200319529	0.898491383	0	2016	summer	night	0.684760809
0	151377	58.39704116	-12.57516098	1.302345395	0	2016	summer	night	0.684760809
0	151377	2.318071904	-5.231372356	0.517290652	0	2016	summer	night	0.684760809
0	151377	93.12896773	-14.21464825	0.785737216	0	2016	summer	night	0.684760809
0	151377	14.82754418	-6.704771996	1.256345153	0	2016	summer	night	0.684760809
0	151377	51.12055609	-6.420530796	0.611184835	0	2016	summer	night	0.684760809
0	151377	11.20932061	-5.425819397	1.097718	0	2016	summer	night	0.684760809
0	151377	66.38568178	0	1.735316038	0	2016	summer	night	0.684760809
0	151377	195.2000136	-9.236706734	0.621499717	0	2016	summer	night	0.684760809
0	151377	58.0145781	0	1.267935514	0	2016	summer	night	0.684760809
0	151377	492.6357556	-10.08261776	0.48725751	0	2016	summer	night	0.684760809
0	151377	682.8093585	-16.5392437	0.261438102	0	2016	summer	night	0.684760809
0	151377	701.5692573	-33.53960037	0.043433476	0	2016	summer	night	0.684760809
1	151377	80.36636187	-2.004903316	0.670985222	5	2016	summer	day	1.057558365
1	151377	36.86686367	-5.074417591	0.574328184	7	2016	summer	day	2.274043752
1	151377	146.2481569	-1.416594267	0.65696913	5	2016	summer	day	1.06048603
1	151377	-5.91027872	-2.296791553	0.603161335	6	2016	summer	day	1.661457017
1	151377	-6.193633442	-2.329684734	0.646122038	5	2016	summer	day	1.061241688
1	151377	-192.7446794	-2.41610074	0.709493876	4	2016	summer	day	0.762105504
1	151377	68.57080117	-2.191611767	0.657225549	9	2016	summer	day	3.010478968
1	151377	4.197603269	-4.491147518	0.515961468	6	2016	summer	day	1.427071078
1	151377	-117.6622668	-3.558099747	0.613744497	6	2016	summer	day	1.187527055
1	151377	-73.14815663	-3.464524984	0.543120921	6	2016	summer	day	1.671548418
1	151377	106.4085777	-7.081543446	0.499830037	7	2016	summer	day	1.642553722
1	151377	32.02471279	-2.368327141	0.626929224	8	2016	summer	day	0.061601021
1	151377	30.46047025	-2.124318361	0.677408338	4	2016	summer	day	0.535569417
1	151377	68.26839072	-1.948812008	0.704848647	7	2016	summer	day	0.742139985
1	151377	91.0101869	-1.967219472	0.706166506	6	2016	summer	day	0.984403843
1	151377	4.255349087	-2.362200022	0.634081542	6	2016	summer	day	1.647857584
1	151377	126.1817261	-1.767421484	0.69519794	7	2016	summer	day	2.288115343
1	151377	-46.73873741	-5.193440437	0.779669881	8	2016	summer	day	2.81195702
1	151377	153.3161147	-6.842761993	0.516756535	4	2016	summer	day	0.879179596
1	151377	137.6868095	-7.89252758	0.512292147	4	2016	summer	day	0.838937339
1	151377	82.7519396	-1.948209047	0.70449996	7	2016	summer	day	2.115958874
1	151377	-56.94751759	-5.640384197	0.852448344	5	2016	summer	day	0.675924232
1	151377	43.65004737	-0.253112108	1.33912456	4	2016	summer	day	0.62989551
1	151377	75.59275608	-7.329674244	0.513656139	5	2016	summer	day	1.064696609
1	151377	24.33327152	-6.783254147	1.172626257	4	2016	summer	day	0.949538107
1	151377	-23.48416778	-3.784963608	0.691126347	4	2016	summer	day	0.949397952
0	151377	5.311011509	0	0.724555194	0	2016	summer	day	0.684760809
0	151377	-84.27577585	-0.378545046	0.947168112	0	2016	summer	day	0.684760809
0	151377	-22.25346607	-0.855141759	0.60788852	0	2016	summer	day	0.684760809
0	151377	151.4847574	-1.594355464	0.695857525	0	2016	summer	day	0.684760809
0	151377	8.040347906	0	0.920779943	0	2016	summer	day	0.684760809
0	151377	31.89956085	-0.106602453	1.231076241	0	2016	summer	day	0.684760809
0	151377	-9.86331	-2.256289482	0.542984784	0	2016	summer	day	0.684760809
0	151377	-134.2218848	-2.774394274	0.573512375	0	2016	summer	day	0.684760809
0	151377	-89.14611047	-2.274443865	0.795516968	0	2016	summer	day	0.684760809
0	151377	-24.91004116	-3.754763365	1.144164801	0	2016	summer	day	0.684760809
0	151377	16.02429777	-3.238317966	0.475934625	0	2016	summer	day	0.684760809
0	151377	83.46141443	-8.294299126	0.512904048	0	2016	summer	day	0.684760809
0	151377	-136.5122485	-4.582914352	0.77919358	0	2016	summer	day	0.684760809
0	151377	-35.14556346	-3.4251616	1.169377565	0	2016	summer	day	0.684760809
0	151377	10.67777381	-4.010089397	0.481478512	0	2016	summer	day	0.684760809
0	151377	164.5955889	-11.61522484	0.640106201	0	2016	summer	day	0.684760809
0	151377	19.52608796	-13.35249043	1.032575607	0	2016	summer	day	0.684760809
0	151377	8.992777	-4.619118214	0.5417974	0	2016	summer	day	0.684760809
0	151377	115.2395614	-19.91345406	0.909097433	0	2016	summer	day	0.684760809
0	151377	27.57779639	-8.986363411	1.483143806	0	2016	summer	day	0.684760809
0	151377	77.40283439	-7.372438431	0.558918595	0	2016	summer	day	0.684760809
0	151377	-1.858723035	-0.240629822	1.118364692	0	2016	summer	day	0.684760809
[truncated: 8,031 more rows]
